# Supplementary material for: Megafire affects stream sediment flux and dissolved organic matter reactivity, but land use dominates nutrient dynamics in semiarid watersheds
Source: PLoS One. 2021 Sep 23;16(9):e0257733. doi: 10.1371/journal.pone.0257733 (PMC8460006; doi:10.1371/journal.pone.0257733)
Supplement: S1 Data — (XLSX) [file pone.0257733.s005.xlsx]

## Sheet: MegafireData
Name	Sort Chem Number	Date	Time	Site	Class	Influence	Isco	Flouride	Acetate	Formate	Chloride	Nitrite	nno2	Bromide	Nitrate	nno3	Sulfate	Phosphate	ppo4	Lithium	Sodium	Ammonium	nh4	Inorganic Nitrogen	Net Nitrogen	TNB	Potassium	Magnesium	Al	As	B	Ba	Ca	Cd	Co	Cr	Cu	Fe	K	Mg	Mn	Mo	Na	Ni	P	Pb	S	Se	Si
Meaning	Sample bottle number	Date the sample was take	Time the sample was taken	Location of where the sample was taken	Burn status. Whether the site was located in a watershed that was burned or unburned by the wildfire.	Human or natural. Human areas had great than 10% human land use. Natural areas had less than 10% human land use.	Samples with isco numbers were taken with the auto analizer (Teledyne ISCO Auto Sampler). The numbers are the order they were taken.	Flouride	Acetate	Formate	Chloride	Nitrite	Only the nitrogen part of nitrite	Bromide	Nitrate	Only the nitrogen part of nitrate	Sulfate	Phosphate	Only the phosphorus part of phosphate	Lithium	Sodium	Ammonium	Only the nitrogen part of ammonium	Nitrate+Nitrite+Ammonium	This is the total amount of organic nitrogen. TNB- Inorganin Nitrogen.	Total amount of nitrogen found in our samples	Potassium	Magnesium	Aluminum	Arsenic	Boron	Barium	Calcium	Cadmium	Cobalt	Chromium	Copper	Iron	Potassium	Magnesium	Manganese	Molybdenum	Sodium	Nickel	Phosphorus	Lead	Sulfur	Selenium	Silicon
Unit	Na	Na	Na	Na	Na	Na	Na	mg/L	mg/L	mg/L	mg/L	mg/L	mg/L	mg/L	mg/L	mg/L	mg/L	mg/L	mg/L	mg/L	mg/L	mg/L	mg/L	mg/L	mg/L	mg/L	mg/L	mg/L	mg/L	mg/L	mg/L	mg/L	mg/L	mg/L	mg/L	mg/L	mg/L	mg/L	mg/L	mg/L	mg/L	mg/L	mg/L	mg/L	mg/L	mg/L	mg/L	mg/L	mg/L
Analizer	Na	Na	Na	Na	Na	Na	Na	Ion Chromatography (Dionex, Thermo Fisher Scientific)	Ion Chromatography (Dionex, Thermo Fisher Scientific)	Ion Chromatography (Dionex, Thermo Fisher Scientific)	Ion Chromatography (Dionex, Thermo Fisher Scientific)	Ion Chromatography (Dionex, Thermo Fisher Scientific)	Ion Chromatography (Dionex, Thermo Fisher Scientific)	Ion Chromatography (Dionex, Thermo Fisher Scientific)	Ion Chromatography (Dionex, Thermo Fisher Scientific)	Ion Chromatography (Dionex, Thermo Fisher Scientific)	Ion Chromatography (Dionex, Thermo Fisher Scientific)	Ion Chromatography (Dionex, Thermo Fisher Scientific)	Ion Chromatography (Dionex, Thermo Fisher Scientific)	Ion Chromatography (Dionex, Thermo Fisher Scientific)	Ion Chromatography (Dionex, Thermo Fisher Scientific)	Ion Chromatography (Dionex, Thermo Fisher Scientific)	Ion Chromatography (Dionex, Thermo Fisher Scientific)	Ion Chromatography (Dionex, Thermo Fisher Scientific)	Ion Chromatography (Dionex, Thermo Fisher Scientific) and Elemental Analyzer (Vario TOC Cube, Vienna Austria)	Elemental Analyzer (Vario TOC Cube, Vienna Austria)	Ion Chromatography (Dionex, Thermo Fisher Scientific)	Ion Chromatography (Dionex, Thermo Fisher Scientific)	Inter-coupled plasma spectrometer (Thermo Scientific 4700 series)	Inter-coupled plasma spectrometer (Thermo Scientific 4700 series)	Inter-coupled plasma spectrometer (Thermo Scientific 4700 series)	Inter-coupled plasma spectrometer (Thermo Scientific 4700 series)	Inter-coupled plasma spectrometer (Thermo Scientific 4700 series)	Inter-coupled plasma spectrometer (Thermo Scientific 4700 series)	Inter-coupled plasma spectrometer (Thermo Scientific 4700 series)	Inter-coupled plasma spectrometer (Thermo Scientific 4700 series)	Inter-coupled plasma spectrometer (Thermo Scientific 4700 series)	Inter-coupled plasma spectrometer (Thermo Scientific 4700 series)	Inter-coupled plasma spectrometer (Thermo Scientific 4700 series)	Inter-coupled plasma spectrometer (Thermo Scientific 4700 series)	Inter-coupled plasma spectrometer (Thermo Scientific 4700 series)	Inter-coupled plasma spectrometer (Thermo Scientific 4700 series)	Inter-coupled plasma spectrometer (Thermo Scientific 4700 series)	Inter-coupled plasma spectrometer (Thermo Scientific 4700 series)	Inter-coupled plasma spectrometer (Thermo Scientific 4700 series)	Inter-coupled plasma spectrometer (Thermo Scientific 4700 series)	Inter-coupled plasma spectrometer (Thermo Scientific 4700 series)	Inter-coupled plasma spectrometer (Thermo Scientific 4700 series)	Inter-coupled plasma spectrometer (Thermo Scientific 4700 series)
	2018-1311	2018-10-02	17:30:00	Benjamin Slough	Burned	Human		0.640997	0	0.030389	80.6456	0.0155681	0.00473987	0.0971792	0.0586752	0.0132539	97.4237	0.0631465	0.0205944	0.0154104	33.7191	0	0	0.0179937	0.763006	0.781	8.98629	0	.0067	.0100	.1233	.2302	59.01	.0001	.0017	.0002	.0018	.0073	11.41	16.83	.2036	.0028	26.91	-.0015	.2871	-.0007	17.30	-.0027	2.724
	2018-1281	2018-10-04	16:00:00	Benjamin Slough	Burned	Human		0.314906	0	0	44.4052	0	0	0.0710746	0.0871603	0.0196882	103.333	0.109208	0.0356167	6.9757	0.0619232	38.8667	30.1787	30.1984	-30.1984		0	2.20747	.0088	.0109	.1040	.0909	48.51	.0000	-.0007	.0006	.0040	-.0009	-.0032	6.169	26.20	.0009	.0020	52.06	.0025	.0352	-.0066	28.86	-.0184
	2018-1279	2018-10-05	15:45:00	Benjamin Slough	Burned	Human		0.311511	0	0.0175006	18.0621	0.00351938	0.00107151	0.0317858	0.0284168	0.00641895	47.8968	0.280555	0.0914994	0.0165793	34.7799	0	0	0.00749046	-0.00749046		7.02338	0	.0040	.0108	.1175	.0877	73.72	-.0002	-.0006	.0000	.0027	.0017	.0001	10.48	22.37	.0039	.0049	36.06	-.0001	.2466	-.0031	25.47	-.0113
	2018-7122	2018-10-06	16:15:00	Benjamin Slough	Burned	Human		0.299658	0	0.00325432	112.163	0.0715378	0.0217804	0.0670634	11.931	2.69504	87.1967	0.548194	0.178786	0.0128096	29.2145	0	0	2.71682	-1.81282	0.904	2.11896	0	-.0023	.0132	.1246	.2270	86.39	-.0002	-.0006	.0002	.0010	-.0000	4.985	44.31	.0662	.0008	38.17	.0017	.0136	-.0110	22.79	.0013	5.178
	2018-7164	2018-10-07	17:30:00	Benjamin Slough	Burned	Human		0.309395	0	0.0320001	96.8997	0.514442	0.156627	0.0537354	10.1518	2.29315	85.8483	0.187464	0.061139	0.0107669	9.25398	0	0	2.44978	-0.249778	2.2	0.92157	0	.0007	.0036	.0758	.1389	48.05	.0002	-.0001	.0010	-.0007	.0014	5.543	20.99	.0006	.0010	36.95	-.0012	.0801	.0025	20.71	-.0047	3.629
	2018-7066	2018-10-08	16:45:00	Benjamin Slough	Burned	Human		0.347988	0	0.0307296	105.644	0.428224	0.130377	0.0758209	12.0117	2.71327	87.4156	0.453773	0.147992	0	0	0	0	2.84364	-0.253643	2.59	0	0	.0160	.0096	.0653	.1193	37.88	-.0009	.0003	-.0004	.0020	.0005	.0008	3.548	17.16	.0014	.0006	32.44	.0001	.0209	-.0012	19.38	.0043
	2018-7172	2018-10-10	11:00:00	Benjamin Slough	Burned	Human		0.371356	0	0.0541221	115.512	0.455519	0.138687	0.0811106	9.13792	2.06412	101.764	0.0661951	0.0215887	8.96777	0.0619783	38.7517	30.0894	32.2922	-30.2512	2.041	0	1.479	.0069	.0077	.0116	.0068	4.358	.0005	.0011	.0009	.0011	-.0021	.7156	2.200	.0038	.0004	4.324	-.0010	.0032	-.0044	2.420	-.0183	.3924
	2018-7115	2018-10-12	13:30:00	Benjamin Slough	Burned	Human		0.408259	0	0.0458597	133.125	0.436997	0.133048	0.0935916	14.7472	3.33117	124.103	0.285997	0.0932742	0	0	0	0	3.46422	-3.46422		0	0	.0061	.0078	.0211	.0426	30.17	.0009	.0009	.0006	-.0005	.0016	3.289	14.62	.0015	.0006	8.949	-.0028	.2342	.0043	6.643	-.0034	1.770
	2018-7153	2018-10-16	16:00:00	Benjamin Slough	Burned	Human		0.171586	0	0.0130449	9.14819	0.032705	0.00995736	0.015821	0.399857	0.0903219	63.3564	0.048046	0.0156696	49.9197	0.0424515	11.1604	8.6657	8.76598	-8.61798	0.148	0.00685393	0.737008	.0054	.0055	.0971	.1281	52.77	.0005	.0004	.0011	.0002	-.0028	5.189	38.51	.0004	-.0004	28.39	-.0010	.0202	.0055	18.43	-.0153	5.106
	2018-7155	2018-10-16	16:00:00	Benjamin Slough	Burned	Human		0.387389	0	0.055526	115.648	0.529941	0.161346	0.0810386	19.6313	4.43442	94.3144	0.301031	0.0981773	8.46108	0.063783	38.0498	29.5444	34.1402	-30.7922	3.348	0	2.7076	.0051	.0155	.1650	.2220	55.11	.0009	.0007	.0013	.0012	.0081	19.27	47.63	.0262	.0073	75.07	-.0009	.3392	.0052	30.95	-.0186	8.246
	2018-7105	2018-10-19	15:45:00	Benjamin Slough	Burned	Human		0.357468	0	0.0151347	100.726	0.435824	0.132691	0.0680383	15.1384	3.41953	77.1654	0.162876	0.0531199	0	0	0	0	3.55222	-3.55222		0	0	.0056	.0130	.0238	.0282	30.55	.0002	.0013	.0009	-.0001	-.0030	1.489	15.79	.0072	.0007	8.460	-.0004	.0020	.0010	18.76	-.0079	2.761
	2018-7309	2018-10-26	15:30:00	Benjamin Slough	Burned	Human		0	0	0	0	0	0	0	0	0	0	0	0	0.0104004	8.22863	0.00170829	0.00132643	0.00132643	4.03967	4.041	0.715593	0	.0067	.0003	.0181	.0383	42.18	.0000	.0006	.0006	.0001	.0007	2.651	15.33	-.0004	.0009	7.790	-.0019	.0033	.0057	14.23	-.0172	3.454
	2018-1015	2018-10-02	17:00:00	Dry Creek	Unburned	Human		0.304126	4.80416e-05	0.00393096	142.682	4.81267	1.46527	0.094087	17.8011	4.02101	86.4619	1.99068	0.649234	0.0169499	42.7797	0	0	5.48628	2.51472	8.001	6.90996	0	.0047	.0063	.0990	.2859	57.59	.0008	.0003	.0023	.0006	.0044	7.748	16.45	.1232	.0006	30.22	-.0026	.1902	.0044	20.31	-.0040	2.820
	2018-1171	2018-10-04	15:45:00	Dry Creek	Unburned	Human		0.269897	0	0.00676181	112.94	1.63166	0.496777	0.0869116	13.5496	3.06065	83.7967	0.874962	0.285358	0	0	0	0	3.55743	-3.55743		0	0	.0073	.0083	.0674	.1134	35.05	-.0003	-.0005	.0007	.0030	.0002	.0003	3.250	14.17	.0006	-.0013	27.00	-.0006	.0177	.0070	15.90	-.0134
	2018-1106	2018-10-05	14:15:00	Dry Creek	Unburned	Human		0.267055	0	0.0168792	81.6893	1.38552	0.421837	0.0693327	8.75962	1.97867	68.1071	0.544889	0.177709	0.0186643	51.7185	0	0	2.40051	-2.40051		3.56691	0	-.0033	.0145	.1034	.1333	68.61	-.0004	-.0003	-.0003	.0013	.0013	.0011	6.239	26.23	.0021	.0028	53.02	.0001	.0510	-.0001	29.29	.0041
	2018-7176	2018-10-06	18:30:00	Dry Creek	Unburned	Human		0.367535	0	0.00179977	143.676	4.23857	1.29048	0.114574	17.3735	3.92442	104.751	0.729542	0.237931	0.0113909	8.71228	0	0	5.2149	-3.2909	1.924	0.906772	0	.0063	.0076	.0493	.2271	45.98	.0000	-.0006	-.0010	.0002	-.0014	1.892	17.09	.0248	.0015	11.98	.0014	.0240	-.0016	9.694	-.0009	1.099
	2018-7077	2018-10-07	17:00:00	Dry Creek	Unburned	Human		0.334374	0	0.0234569	130.775	3.28804	1.00108	0.0943107	15.7832	3.5652	95.297	0.324261	0.105754	0.0197131	63.8191	0	0	4.56627	-0.0822721	4.484	7.52553	0	.0169	.0023	.0964	.3225	35.38	.0005	.0009	.0008	.0010	.0137	6.122	17.66	.0033	-.0009	33.14	-.0029	.0688	.0096	18.03	-.0063	2.982
	2018-7085	2018-10-08	16:15:00	Dry Creek	Unburned	Human		0.318364	0	0.0189506	141.509	2.45119	0.746291	0.110132	12.7245	2.87429	99.4685	0.368271	0.120107	0	0	0	0	3.62058	0.49642	4.117	0	0
	2018-7121	2018-10-10	11:15:00	Dry Creek	Unburned	Human		0.29541	0	0.0140484	96.3106	0.137684	0.0419193	0.0719216	14.3484	3.2411	79.4283	0.122988	0.0401109	0	0.0350812	0.056435	0.04382	3.32684	-3.32684		0.0175786	0.0429469	.0016	-.0012	.0132	.0050	3.243	.0006	.0011	.0007	.0015	.0001	.7515	2.076	.0055	.0001	4.220	-.0017	.0007	.0007	2.306	-.0251	.3484
	2018-7159	2018-10-12	12:45:00	Dry Creek	Unburned	Human		0.341306	0	0.0231301	126.148	2.16657	0.659636	0.106224	13.0223	2.94155	103.124	0.0248065	0.00809033	49.8364	0.0481872	24.1049	18.7167	22.3179	-18.1739	4.144	0	1.76441	-.0003	-.0039	.0468	.1491	53.24	.0003	.0005	.0007	.0003	.0032	3.201	29.86	.0023	.0002	19.42	-.0012	.0102	-.0005	17.70	-.0240	3.375
	2018-7143	2018-10-16	18:45:00	Dry Creek	Unburned	Human		0.335479	0	0.0226606	143.109	1.38643	0.422113	0.116756	14.297	3.22948	108.062	0.145591	0.0474827	48.9826	0.0604312	36.4088	28.2703	31.9219	-26.8709	5.051	0	2.46475	-.0008	.0080	.0289	.1063	29.27	.0012	.0017	.0012	-.0011	.0001	2.081	15.59	.0001	.0001	9.489	-.0042	.0132	.0045	7.300	-.0020	1.376
	2018-7134	2018-10-19	15:15:00	Dry Creek	Unburned	Human		0	0	0	0	0	0	0	0	0	0	0	0	0.0145712	32.7826	0	0	0	5.335	5.335	3.15341	0	.0060	.0117	.0545	.0788	59.86	.0001	.0001	.0017	-.0016	-.0009	3.783	24.82	.0047	.0023	31.42	-.0050	-.0007	.0002	41.69	-.0235	3.676
	2018-7267	2018-10-26	15:00:00	Dry Creek	Unburned	Human		0	0	0	0	0	0	0	0	0	0	0	0	49.76	0.0745119	51.442	39.943	39.943	-32.054	7.889	0	4.89501	.0045	.0127	.0798	.0651	40.92	.0004	.0012	.0011	.0006	-.0011	5.787	20.75	.0001	.0011	41.88	-.0028	.0487	-.0011	23.10	-.0161	3.543
	2018-1119	2018-10-02	16:30:00	Hobble Creek Lower	Unburned	Human		0.204727	0.000366317	0	8.20511	0.0329396	0.0100288	0.00785456	0.751499	0.169753	17.1179	0.180151	0.058754	0.017002	39.618	0	0	0.179782	-0.179782		6.80138	0	.0042	.0108	.0116	.0138	8.890	.0002	.0007	.0005	.0035	.0012	1.122	2.067	.0008	-.0005	3.793	-.0001	.0334	.0049	2.367	-.0082	.2921
	2018-1354	2018-10-03	15:15:00	Hobble Creek Lower	Unburned	Human		0.112129	0	0.00278481	7.39575	0.014487	0.00441071	0.0111386	0.770659	0.174081	15.702	0.345962	0.112831	0.0199568	121.064	0	0	0.178491	0.186509	0.365	10.001	1216.81	.0081	.0044	.0254	.0290	6.569	.0001	.0015	.0008	.0029	-.0000	1.359	4.180	.0031	-.0006	10.89	-.0014	.1030	-.0030	2.907	-.0069	.7551
	2018-1397	2018-10-04	15:30:00	Hobble Creek Lower	Unburned	Human		0.15599	0	0.00673419	9.79315	0.0370294	0.011274	0.00660806	1.58335	0.357656	19.8975	0.128525	0.0419167	0.0179591	37.4518	0	0	0.36893	0.17307	0.542	16.1489	929.172	.0077	.0314	.2552	.2720	92.78	.0001	.0010	-.0002	.0039	.0097	-.0004	20.95	27.22	.0003	.0103	37.65	.0047	.2510	.0010	33.17	-.0068
	2018-1351	2018-10-05	14:45:00	Hobble Creek Lower	Unburned	Human		0.141724	0.000336291	0	11.4602	0.0574786	0.0175	0.0312904	1.85078	0.418064	22.3281	0.170958	0.0557558	0	0	0	0	0.435564	0.0524363	0.488	0	0	.0033	.0166	.0968	.0419	51.00	.0001	.0006	-.0002	.0015	.0005	-.0011	6.273	26.07	.0013	.0022	51.28	.0013	.0111	.0074	28.92	.0034
	2018-7210	2018-10-06	15:15:00	Hobble Creek Lower	Unburned	Human		0.14405	0.000186161	0.000676641	11.7035	0.0228783	0.00696553	0.0343347	1.22524	0.276763	22.3873	0.140045	0.0456738	9.64105	0.061799	38.6088	29.9785	30.2622	-30.1092	0.153	0	1.85177	.0038	.0199	.1084	.1378	75.61	.0000	-.0006	-.0004	.0011	.0037	5.399	28.07	.0313	-.0004	62.59	-.0003	.0510	-.0031	33.23	.0149	3.248
	2018-7170	2018-10-07	16:30:00	Hobble Creek Lower	Unburned	Human		0.125745	0	0.00710243	12.4169	0.0403142	0.0122741	0.0343667	1.81469	0.409912	24.3395	0.0408187	0.0133125	7.30887	0.062399	39.315	30.5268	30.949	-30.949		0	2.28132	.0062	.0098	.0878	.1050	51.66	.0001	-.0000	.0014	.0003	-.0018	7.056	22.51	.0035	.0026	47.27	-.0032	.0746	.0063	25.64	-.0038	3.686
	2018-7068	2018-10-08	15:45:00	Hobble Creek Lower	Unburned	Human		0.126581	0	0.00395398	13.9247	0.0517602	0.0157589	0.0375868	2.48637	0.561634	27.1851	0.0122893	0.004008	0	0	0	0	0.577393	-0.0773925	0.5	0	0	.0172	.0105	.0362	.0782	68.21	-.0000	-.0015	-.0002	.0029	-.0002	-.0043	2.741	19.45	.0005	.0011	14.14	.0008	-.0060	.0056	14.66	.0022
	2018-7070	2018-10-10	14:45:00	Hobble Creek Lower	Unburned	Human		0.0907763	0	0.0116502	15.5286	0.0777024	0.0236573	0.0337514	2.50302	0.565396	22.0227	0.146588	0.0478079	0	0	0	0	0.589053	-0.0980529	0.491	0	0	.0029	.0064	.0176	.0128	7.181	.0003	.0012	.0011	.0012	-.0021	1.513	5.385	.0042	-.0009	8.588	-.0016	.0558	-.0022	2.787	-.0106	.9518
	2018-7183	2018-10-12	12:15:00	Hobble Creek Lower	Unburned	Human		0.189857	0	0.0699058	31.598	0.121228	0.0369091	0.0473271	5.7111	1.29005	58.2638	0.0324707	0.0105899	0.0165397	29.9539	0.29118	0.226092	1.55306	-1.55306		19.5196	0	.0028	.0050	.0196	.1627	58.88	.0006	.0004	.0006	-.0012	.0008	1.481	16.18	.0004	.0010	8.620	-.0010	.0087	-.0004	18.51	-.0151	2.818
	2018-7118	2018-10-16	19:15:00	Hobble Creek Lower	Unburned	Human		0.150448	0	0	22.3108	0.0836141	0.0254572	0.0379704	7.31157	1.65158	42.5156	0.0104279	0.00340091	0	0	0	0	1.67703	-1.67703		0	0	.0094	.0039	.1032	.0985	45.26	.0009	.0008	.0005	-.0001	-.0006	5.335	39.85	.0003	.0023	27.11	-.0001	.0047	.0085	19.25	-.0122	5.223
	2018-7093	2018-10-19	14:45:00	Hobble Creek Lower	Unburned	Human		0.158057	0	0.0383982	20.9355	0.0714182	0.021744	0.0388333	7.05435	1.59347	43.1504	0.013448	0.00438588	7.79474	0.0649669	40.085	31.1247	32.7399	-32.7399		0	3.26225	-.0052	.0149	.1442	.1049	61.96	.0002	.0009	.0017	.0009	.0018	14.18	48.63	.0306	.0055	75.57	-.0027	.5606	.0087	29.47	-.0294	8.702
	2018-7277	2018-10-26	14:30:00	Hobble Creek Lower	Unburned	Human		0	0	0	0	0	0	0	0	0	0	0	0	9.80069	0.0616703	39.0349	30.3094	30.3094	-29.1544	1.155	0	2.25601	.0106	.0046	.0817	.0682	44.55	.0003	.0012	.0009	.0012	.0006	6.551	20.99	.0040	-.0003	41.21	-.0012	.0669	.0102	23.24	-.0238	3.474
	2018-1313	2018-10-02	19:00:00	Hobble Creek Upper	Unburned	Natural		0.167249	0.000144125	0.00555122	8.62643	0.0145928	0.00444293	0.00647222	0.4062	0.0917547	59.5992	0.235833	0.0769139	7.059	0.0636198	39.7322	30.8508	30.947	-30.751	0.196	0	2.51126	.0099	.0136	.0845	.0969	47.33	.0004	.0003	.0005	.0005	-.0011	6.732	21.36	.0015	.0007	43.46	-.0010	.0544	.0067	24.12	-.0011	3.587
	2018-1398	2018-10-03	19:00:00	Hobble Creek Upper	Unburned	Natural		0.171502	0.00341095	0	8.40927	0.0170403	0.00518808	0.012513	0.421714	0.095259	63.4875	0.0904033	0.0294839	49.7045	0.0656083	44.2152	34.3316	34.4321	-34.3021	0.13	0	2.64577	.0065	.0069	.0114	.0050	5.117	.0002	.0002	.0004	.0019	-.0006	.7596	2.409	.0008	-.0011	5.018	-.0025	.0143	-.0001	2.641	-.0094	.3929
	2018-1337	2018-10-04	17:45:00	Hobble Creek Upper	Unburned	Natural		0.19488	0.0204357	0	8.40319	0.0168378	0.00512645	0.0178985	0.230509	0.0520687	63.977	0.0100955	0.0032925	0.0157304	34.5304	0	0	0.0571952	-0.0571952		6.71023	0	.0003	.0194	.0931	.0590	64.49	.0006	-.0008	.0004	.0043	.0040	-.0029	7.381	13.48	.0002	.0036	26.57	.0010	.1477	-.0028	17.68	.0023
	2018-1378	2018-10-05	14:00:00	Hobble Creek Upper	Unburned	Natural		0.173374	0	0.0038389	8.93046	0.010802	0.00328877	0.00593687	0.265133	0.0598897	60.1518	0.00718933	0.00234471	0.0167507	40.9106	0	0	0.0631784	0.143822	0.207	6.1945	0	.0047	.0109	.1495	.2081	51.40	.0001	-.0011	-.0002	.0056	.0025	-.0021	10.10	19.75	.0029	.0033	44.05	-.0016	.1559	-.0015	25.05	-.0031
	2018-7218	2018-10-06	17:45:00	Hobble Creek Upper	Unburned	Natural		0.156592	0	0.00442809	8.63144	0.0231129	0.00703697	0.020839	0.310601	0.0701603	57.5154	0.100651	0.0328259	0.0134808	25.5896	0	0	0.0771972	-0.0531972	0.024	2.52349	0	.0166	.0075	.1358	.3075	72.35	-.0001	.0012	-.0005	.0008	-.0012	5.798	48.04	.0328	-.0013	34.05	-.0023	.0359	.0056	22.82	.0127	5.456
	2018-7195	2018-10-07	18:30:00	Hobble Creek Upper	Unburned	Natural		0.179066	0	0.00347987	8.98028	0.0327004	0.00995596	0.0233959	0.322277	0.0727976	60.0936	0.131706	0.0429543	49.0451	0.0766131	67.2235	52.1969	52.2796	-52.2796		0	8.77853	.0199	.0257	.1353	.0830	62.21	.0011	.0007	.0013	.0029	.0130	16.32	21.31	.0001	.0069	23.52	.0030	.3151	.0079	18.84	-.0114	3.575
	2018-7163	2018-10-08	18:15:00	Hobble Creek Upper	Unburned	Natural		0.162163	0	0.0116594	8.71626	0.0277502	0.00844884	0.0242589	0.323424	0.0730567	63.4835	0.0573437	0.0187019	0	0	0	0	0.0815055	0.0654945	0.147	0	0	-.0031	.0006	.0664	.0398	85.77	-.0004	-.0006	.0003	-.0013	-.0029	-.0049	3.802	31.13	.0026	.0015	38.64	-.0002	.0048	-.0027	52.89	-.0095
	2018-7152	2018-10-10	12:30:00	Hobble Creek Upper	Unburned	Natural		0.163059	0	0.0130449	9.21226	0.0427386	0.0130122	0.0243867	0.39308	0.088791	59.9156	0.0120994	0.00394605	0.0173324	43.5617	0	0	0.101803	0.0701967	0.172	5.42797	0	.0043	.0113	.0111	.0082	7.310	.0005	.0004	.0005	.0019	.0005	.8847	1.962	.0228	.0011	3.899	-.0004	.0168	-.0005	2.264	-.0238	.3673
	2018-7127	2018-10-16	18:45:00	Hobble Creek Upper	Unburned	Natural		0.161933	0	0.00885157	9.19071	0.0312374	0.00951055	0.0206152	0.429638	0.097049	56.5253	0.00384634	0.00125443	0.0221598	128.328	0	0	0.10656	0.0784405	0.185	10.2771	0	.0024	-.0021	.0428	.0992	35.23	.0010	.0014	.0004	-.0010	-.0022	2.629	15.72	.0002	-.0008	13.92	-.0015	.0080	.0066	12.73	-.0167	2.216
	2018-7090	2018-10-19	16:45:00	Hobble Creek Upper	Unburned	Natural		0.17579	0	0	8.81542	0.0372042	0.0113272	0.0264722	0.382384	0.086375	56.7453	0.0111022	0.00362083	49.1631	0.0625324	40.5088	31.4538	31.5515	-31.5515		0	2.25563	.0067	.0151	.2435	.2536	109.4	-.0001	.0041	.0008	.0006	.1069	27.16	35.81	.4888	.0130	27.38	.0030	.1570	-.0013	33.05	-.0149	3.254
	2018-1333	2018-10-02	16:15:00	Mill Race	Unburned	Human		0.570286	0	0.0342647	91.2451	0.286358	0.0871847	0.0789292	46.9598	10.6075	204.701	2.83084	0.923242	9.73128	0.0606013	38.1378	29.6128	40.3075	-32.4735	7.834	0	2.00987	.0014	.0068	.0879	.1072	43.71	.0008	.0012	.0017	.0003	-.0012	6.963	20.96	.0001	.0015	43.19	-.0021	.0785	.0017	24.26	-.0154	3.544
	2018-1170	2018-10-03	15:00:00	Mill Race	Unburned	Human		0.600254	0	0.00538091	81.9645	0.19029	0.0579359	0.0787214	34.4963	7.79221	211.597	1.54664	0.504416	8.09321	0.0631715	39.5245	30.6895	38.5396	-38.5396		0	2.62614	.0070	-.0005	.0122	.0139	6.714	.0012	.0007	.0005	.0013	-.0022	.7734	2.395	.0005	.0000	4.990	-.0007	.0210	.0032	2.619	-.0011	.4152
	2018-1082	2018-10-04	14:45:00	Mill Race	Unburned	Human		0.573098	0	0.00222325	84.5533	0.273399	0.083239	0.0833159	33.7617	7.62628	196.579	2.03461	0.663562	0.0177467	38.0706	0	0	7.70952	-7.70952		12.8246	0	.0075	.0118	.2050	.3403	104.7	.0001	-.0002	-.0000	.0039	.0134	-.0053	18.51	27.04	.0016	.0074	41.23	.0026	.2401	.0026	34.13	-.0124
	2018-1381	2018-10-05	15:00:00	Mill Race	Unburned	Human		0.405333	0	0.00504949	84.2167	0.300045	0.0913517	0.069956	36.3906	8.22011	137.584	2.61649	0.853335	9.43976	0.0557276	30.4802	23.6669	31.9784	-26.0774	5.901	0	2.63927	.0049	.0215	.1080	.0782	41.29	.0002	-.0003	-.0006	-.0005	-.0001	5.441	27.72	.0009	-.0025	64.79	-.0011	.0115	.0070	33.68	-.0062	3.158
	2018-7179	2018-10-06	16:15:00	Mill Race	Unburned	Human		0.547481	0	0.0131692	79.6014	0.0875935	0.0266688	0.0926727	29.4323	6.64832	188.948	1.12009	0.365304	49.3922	0.08931	49.8789	38.7294	45.4043	-43.3473	2.057	0	4.72078	.0009	.0170	.0795	.1247	38.39	.0001	-.0004	-.0001	.0027	.0009	-.0013	4.690	14.70	.0017	.0007	25.73	-.0006	.0410	-.0026	15.77	-.0035
	2018-7169	2018-10-07	15:30:00	Mill Race	Unburned	Human		0.502246	0	0.0164511	88.3214	0.437089	0.133076	0	39.0374	8.81797	166.004	1.43838	0.469109	0.0143359	13.9014	0.37204	0.288877	9.23992	-6.87292	2.367	11.8097	0	.0100	.0251	.2370	.1025	95.52	.0001	.0020	-.0010	.0053	.2424	20.23	32.01	.0714	.0109	18.91	.0050	.1504	-.0062	19.61	.0023	4.133
	2018-7116	2018-10-08	15:45:00	Mill Race	Unburned	Human		0.593128	0	0.0174914	88.3616	0.274599	0.0836046	0	37.3773	8.44298	206.242	0.810571	0.264357	0	0	0	0	8.52659	-6.23659	2.29	0	0	.0011	.0095	.0042	.0059	5.144	.0007	.0012	.0007	-.0004	-.0018	.1307	1.592	.0072	-.0004	.8687	-.0018	.0100	-.0011	1.729	-.0145	.2921
	2018-7067	2018-10-10	10:30:00	Mill Race	Unburned	Human		0.36396	0	0.0160415	84.3711	0.277056	0.0843525	0	50.6895	11.45	102.224	1.63485	0.533184	49.1076	0.0406767	9.13774	7.09516	18.6295	-10.4385	8.191	0.00544639	0.720614	.0066	.0089	.0032	.0097	4.490	-.0000	.0010	.0004	.0006	-.0020	.1827	1.543	.0085	-.0006	.9398	-.0031	.0018	.0047	1.818	-.0215	.2839
	2018-7166	2018-10-12	12:00:00	Mill Race	Unburned	Human		0.667877	0	0.0152267	95.6882	0.350641	0.106756	0.102245	39.8721	9.00653	217.079	0.759999	0.247864	49.288	0.0607737	35.8725	27.8538	36.9671	-36.9671		0	2.52698	.0026	.0124	.1087	.0755	41.52	.0001	.0001	.0009	-.0005	-.0031	5.451	41.20	-.0001	.0020	29.43	-.0016	.0027	.0061	19.77	-.0213	5.188
	2018-7198	2018-10-16	19:30:00	Mill Race	Unburned	Human		0.63535	0	0.0150564	91.6156	0.481479	0.146591	0.0856171	43.5659	9.84091	202.512	0.807133	0.263236	0.0167105	40.7604	0	0	9.9875	-9.9875		6.7296	0	.0024	.0114	.0248	.1529	44.55	.0003	.0013	.0012	-.0003	-.0003	5.345	18.86	.0587	.0002	9.211	.0008	.0851	.0012	6.574	-.0159	6.805
	2018-7084	2018-10-19	14:45:00	Mill Race	Unburned	Human		0.547798	0	0.0200829	97.9818	0.541861	0.164975	0.0752136	51.1137	11.5458	166.514	1.02679	0.334875	0	0	0	0	11.7108	-3.81382	7.897	0	0	.0099	.0105	.1404	.1625	98.72	-.0001	.0008	.0017	.0022	.0019	10.73	40.85	.0004	.0004	54.18	-.0050	.8819	.0114	67.09	-.0156	4.153
	2018-7273	2018-10-26	14:15:00	Mill Race	Unburned	Human		0	0	0	0	0	0	0	0	0	0	0	0	0.0145553	25.0118	0.276168	0.214436	0.214436	8.44856	8.663	10.5976	0	.0152	.0154	.1099	.0760	51.62	-.0001	.0015	.0004	.0012	.0076	11.41	20.37	.0001	.0043	32.36	.0000	.1836	.0039	20.57	-.0021	3.113
	2018-1303	2018-10-02	16:45:00	Mitsubishi Race	Unburned	Human		0.233407	0	0.0119356	38.6388	0.111972	0.0340909	0.0573151	7.44532	1.68179	52.7557	0.0641247	0.0209134	7.15617	0.0594955	34.518	26.8021	28.518	-28.518		0	2.41226	.0085	.0079	.0677	.1442	47.04	.0007	.0008	.0004	-.0006	-.0008	4.901	19.76	.0007	.0015	34.56	-.0000	.0491	.0046	20.25	-.0091	3.412
	2018-1081	2018-10-03	15:30:00	Mitsubishi Race	Unburned	Human		0.219625	0	0	37.1291	0.155373	0.0473048	0.0590011	7.17639	1.62104	51.2009	0.0712096	0.0232241	0.018141	48.5562	0	0	1.66835	-1.66835		5.2552	0	.0196	-.0008	.1259	.2478	51.78	.0008	.0004	.0011	.0011	.0018	.0043	8.097	23.72	.0148	.0041	46.43	-.0006	.0137	-.0013	2.628	-.0008
	2018-1296	2018-10-04	15:15:00	Mitsubishi Race	Unburned	Human		0.216643	0.000408354	0.102025	36.1332	0.0979906	0.0298343	0.0672152	7.65194	1.72846	50.5208	0.270222	0.0881295	0.0255422	60.057	0	0	1.7583	-1.7583		6.79616	0	.0045	.0000	.1679	.1950	113.9	-.0002	-.0004	-.0002	.0013	.0017	.0009	10.63	46.92	.0005	.0022	62.60	.0033	.8194	-.0053	81.44	-.0164
	2018-1308	2018-10-05	15:30:00	Mitsubishi Race	Unburned	Human		0.223362	0.000540468	0.0061358	33.5776	0.156675	0.0477012	0.0653695	12.6928	2.86711	53.3373	0.0190798	0.00622262	0	0	0	0	2.91481	-2.91481		0	0	.0004	.0128	.1114	.1972	64.47	.0001	-.0005	-.0007	.0009	.0027	6.796	29.99	.0084	.0009	61.36	-.0030	.0768	-.0081	33.58	-.0044	4.207
	2018-7189	2018-10-06	16:45:00	Mitsubishi Race	Unburned	Human		0.266795	0	0.0252659	40.5318	0.0170863	0.00520209	0.0985136	11.3161	2.55614	63.09	0.0460421	0.015016	0.0165709	39.2774	0	0	2.56134	-1.72134	0.84	6.08095	0	.0057	.0012	.1334	.3498	56.43	-.0003	-.0012	.0001	.0045	.0054	-.0032	9.396	19.24	.0162	.0051	41.25	.0020	.1594	-.0028	24.09	-.0086
	2018-7180	2018-10-07	16:00:00	Mitsubishi Race	Unburned	Human		0.250317	0	0.0143015	41.1863	0.242594	0.0738601	0.097387	10.6405	2.40353	60.9812	0.0401824	0.013105	0.0154187	20.0119	1.44522	1.12216	3.59955	-2.83255	0.767	22.1707	0	.0040	.0343	.2481	.1009	150.7	.0002	.0037	.0017	.0052	.1238	29.25	48.71	.0711	.0172	20.99	.0079	.2294	-.0046	42.98	.0121	4.113
	2018-7065	2018-10-08	16:15:00	Mitsubishi Race	Unburned	Human		0.238563	0	0.00553741	41.0776	0.275621	0.0839155	0.0806471	10.2532	2.31605	60.9847	0.00838597	0.00273498	0.0188066	51.0746	0	0	2.39997	-0.600969	1.799	5.16055	0	.0015	.0018	.0135	.0095	7.504	.0004	.0016	-.0005	.0026	-.0019	1.045	2.468	.0071	-.0001	5.264	-.0019	.0182	-.0021	2.843	-.0118	.3879
	2018-7087	2018-10-10	11:00:00	Mitsubishi Race	Unburned	Human		0.238569	0	0.026969	37.641	0.20273	0.0617233	0.0721933	11.557	2.61055	56.8283	0.0473907	0.0154559	0	0	0	0	2.67227	-0.646271	2.026	0	0	.0068	.0079	.0047	.0131	6.040	.0002	.0005	.0003	-.0004	-.0004	.1458	1.714	.0078	.0007	.9636	-.0025	-.0048	.0043	2.044	-.0206	.3037
	2018-7186	2018-10-12	12:30:00	Mitsubishi Race	Unburned	Human		0.271113	0	0.028	44.9792	0.285282	0.0868569	0.110979	11.6638	2.63468	66.1455	0.0846575	0.02761	49.2047	0.0329157	6.09156	4.7299	7.45143	-7.45143		0	2.67252	.0064	.0100	.0690	.1614	55.11	.0010	.0009	.0007	-.0002	.0007	4.805	21.29	.0030	.0004	31.48	-.0003	.0486	.0022	30.51	-.0158	3.454
	2018-7140	2018-10-16	19:00:00	Mitsubishi Race	Unburned	Human		0.250671	0	0.030725	43.2659	0.248174	0.0755591	0.0911864	9.69971	2.19102	60.3385	0.0186714	0.00608943	49.1978	0.0616979	37.6809	29.258	31.5246	-29.9116	1.613	0	2.47777	.0022	.0106	.1466	.2697	58.28	.0013	.0020	.0015	.0023	.0137	17.07	41.87	.0086	.0058	63.32	-.0011	.4821	.0088	27.22	-.0108	7.742
	2018-7073	2018-10-19	15:00:00	Mitsubishi Race	Unburned	Human		0.238647	0	0.0162072	42.5933	0.221086	0.067312	0.0855372	9.11649	2.05928	58.2669	0.021435	0.00699076	0	0	0	0	2.12659	-0.597593	1.529	0	0	.0063	.0237	.0239	.0757	47.41	-.0001	.0010	.0013	-.0001	-.0008	4.309	19.85	.0680	.0005	9.085	-.0032	.0527	.0078	5.893	-.0120	7.272
	2018-7250	2018-10-26	14:45:00	Mitsubishi Race	Unburned	Human		0	0	0	0	0	0	0	0	0	0	0	0	0.0160615	35.1884	0.112091	0.0870348	0.0870348	1.42997	1.517	12.9274	0	.0009	.0216	.1284	.0829	62.25	.0010	.0013	.0008	.0027	.0057	15.11	22.90	-.0001	.0044	33.50	-.0009	.2368	-.0010	25.55	-.0175	3.499
	2018-1356	2018-10-02	18:30:00	Payson	Burned	Natural		0.288246	0	0.034435	44.4289	0.10525	0.0320445	0.0371953	0.00585946	0.00132357	64.3055	0.0343891	0.0112156	0.0189468	51.5896	0	0	0.0333681	0.174632	0.208	5.66494	0	.0231	.0119	.0968	.2998	38.45	.0004	.0006	.0015	-.0005	.0133	6.265	17.69	.0029	.0009	35.04	-.0024	.1953	.0012	19.76	-.0128	2.919
	2018-1128	2018-10-03	17:45:00	Payson	Burned	Natural		1.13832	3.29834	1.68646	10.3033	0.199942	0.0608745	0.0934637	1.11955	0.252891	121.748	0.948261	0.309263	50.1418	0.066144	39.81	30.9112	31.225	-31.225		0	2.85295	.0095	.0074	.1141	.1128	59.84	-.0005	-.0001	-.0004	.0000	.0015	-.0002	6.401	26.00	.0059	.0028	53.73	.0021	.0456	.0021	29.63	-.0008
	2018-1277	2018-10-04	16:30:00	Payson	Burned	Natural		0.38012	0	0.00642119	9.86531	0.00145836	0.000444012	0.0203196	0.0152284	0.00343987	26.6073	0.414322	0.135126	0.0185352	111.431	0	0	0.00388389	-0.00388389		8.28605	1325.47	.0076	.0146	.2557	.3404	55.15	.0001	-.0003	.0010	.0034	.0137	.0024	11.15	33.43	.0003	.0100	106.7	.0015	.3019	.0045	31.62	-.0049
	2018-1056	2018-10-05	16:30:00	Payson	Burned	Natural		0.366086	0	0	11.8844	0.00473391	0.00144129	0.0136796	0.0214661	0.00484888	28.351	0.483604	0.157721	0.0130199	26.0436	0	0	0.00629017	-0.00629017		2.31426	0	.0015	.0246	.1133	.1584	68.77	.0010	-.0006	-.0010	.0000	.0000	5.521	43.75	.0010	-.0005	34.99	.0004	.0168	-.0020	21.61	.0066	5.223
	2018-1410	2018-10-06	15:15:00	Payson	Burned	Natural		0.426733	0	0	10.8996	0.0246495	0.00750479	0.0367478	0.444588	0.100426	25.2794	0.199497	0.0650634	0.0155513	24.8329	0	0	0.107931	0.141069	0.249	9.5999	0	.0072	.0198	.1342	.0656	56.25	.0003	.0012	.0018	.0008	.0087	15.46	18.16	.0031	.0035	25.46	.0001	.0663	.0024	17.84	-.0175	2.783
	2018-7089	2018-10-07	17:15:00	Payson	Burned	Natural		0.319663	0	0.0144074	9.82565	0.0410779	0.0125066	0.033264	0.180292	0.0407252	21.4072	0.369619	0.120547	0.0144664	10.1955	2.77391	2.15385	2.20708	-2.06608	0.141	20.9486	0	.0076	.0351	.2738	.1691	253.9	-.0001	.0090	.0002	.0048	.4757	33.21	57.39	.5927	.0201	14.90	.0110	.2826	-.0066	59.62	-.0024	4.494
	2018-7082	2018-10-08	17:15:00	Payson	Burned	Natural		0.403984	0	0.0289943	10.9068	0.0387454	0.0117964	0.0318977	0.44375	0.100237	23.3893	0.0985138	0.032129	0	0	0	0	0.112033	0.287967	0.4	0	0	.0095	-.0009	.0060	.0048	4.433	.0001	-.0003	.0003	.0001	-.0013	.2108	2.290	.0021	.0005	1.575	-.0021	.0021	-.0028	1.367	-.0150	.3888
	2018-7165	2018-10-10	18:45:00	Payson	Burned	Natural		0.405519	0	0.030122	11.4437	0.0385338	0.011732	0.0396963	0.48189	0.108852	22.7731	0.0411036	0.0134054	0	0	0	0	0.120584	-0.120584		0	0	-.0004	.0168	.0127	.0133	5.767	.0001	.0003	.0009	.0017	-.0008	.6729	3.117	.0128	-.0004	5.785	-.0015	.0164	-.0043	2.915	-.0137	.4853
	2018-7062	2018-10-12	14:30:00	Payson	Burned	Natural		0.426826	0	0.0404143	10.6722	0.0423568	0.012896	0.029173	0.545426	0.123204	21.2429	0.0558242	0.0182063	49.4269	0.0655531	77.003	59.7903	59.9264	-59.6174	0.309	0	6.23057	-.0060	.0105	.1092	.1522	46.77	.0001	.0010	.0009	.0018	.0043	10.31	19.20	.0100	.0041	35.18	-.0015	.2091	-.0003	22.28	-.0196	2.837
	2018-7109	2018-10-19	16:15:00	Payson	Burned	Natural		0.464788	0	0.0539978	9.19434	0.0348258	0.0106031	0.0340631	0.606197	0.136931	18.8835	0.178195	0.058116	0.0108995	8.86832	0.00227652	0.00176765	0.149302	-0.149302		1.17634	0	-.0007	.0005	.2243	.1367	51.62	.0011	.0008	.0011	.0003	.0001	12.90	42.97	.0039	.0039	89.51	-.0028	.1357	-.0006	32.17	-.0103	6.491
	2018-1021	2018-10-02	16:00:00	Provo River	Unburned	Human		0.13271	0.000354307	0.00257308	12.1126	0.00653271	0.00198895	0.0119776	0.825211	0.186403	23.9186	0.172307	0.0561956	0.0160219	27.4154	0	0	0.188392	0.131608	0.32	7.72252	415.792	-.0020	.0131	.0159	.0281	8.912	.0002	.0009	.0013	.0035	-.0016	1.237	2.973	.0003	.0006	6.245	-.0011	.0297	.0048	3.441	-.0184	.4707
	2018-1286	2018-10-03	14:30:00	Provo River	Unburned	Human		0.135964	0.000378328	0.00780209	12.6445	0.0309016	0.0094083	0.00780662	0.716609	0.161872	22.9939	0.101591	0.0331326	8.32226	0.0626036	36.4849	28.3293	28.5006	-28.5006		0	2.6121	.0086	-.0022	.1078	.1489	52.94	.0006	.0009	.0010	.0010	-.0000	.0033	6.958	25.85	.0007	.0013	48.10	.0017	.0662	.0089	26.39	.0093
	2018-1305	2018-10-04	14:30:00	Provo River	Unburned	Human		0.134991	0.0108514	0	11.8642	0.011377	0.00346386	0.0122253	0.830072	0.187501	22.8156	0.0445701	0.014536	49.177	0.0705188	95.4529	74.1161	74.307	-74.307		0	5.56606	.0132	.0001	.0953	.0972	43.05	-.0002	-.0013	-.0007	.0008	.0011	.0002	4.502	21.53	.0005	.0013	50.32	.0039	.0015	-.0013	27.09	.0029
	2018-1054	2018-10-05	17:30:00	Provo River	Unburned	Human		0.180063	0	0	21.0662	0.0543319	0.0165419	0.0285976	1.3605	0.307317	38.6145	0.0418539	0.0136501	50.114	0.0623807	40.4441	31.4036	31.7274	-31.7274		0	2.37954	.0047	.0196	.1219	.1644	81.85	.0002	-.0004	-.0021	.0030	.0027	7.832	31.20	.0204	.0017	65.09	-.0016	.1317	-.0029	35.02	.0046	4.502
	2018-7167	2018-10-06	16:00:00	Provo River	Unburned	Human		0.196842	0	0.00100806	30.493	0.0632891	0.019269	0.0450738	2.96212	0.669099	45.4737	0.00971557	0.00316861	0.019044	52.1626	0	0	0.688368	-0.450368	0.238	5.23483	0	-.0008	.0046	.0838	.0676	34.22	.0005	.0006	.0024	-.0003	-.0006	6.338	21.45	.0003	.0003	44.48	-.0031	.0150	.0021	24.17	-.0147	3.690
	2018-7192	2018-10-07	15:00:00	Provo River	Unburned	Human		0.197171	0	0.00902188	23.8401	0.0590704	0.0179846	0.0343028	1.2646	0.285654	39.0862	0.333245	0.108684	0.013628	17.8458	0.181977	0.1413	0.444938	-0.348938	0.096	10.3721	0	.0084	.0311	.1559	.1139	95.81	.0006	.0012	.0008	.0022	.0622	15.05	26.86	.0382	.0093	20.03	.0021	.1120	.0059	18.78	.0029	3.801
	2018-7079	2018-10-08	15:30:00	Provo River	Unburned	Human		0.186127	0	0.006748	23.7366	0.0799153	0.024331	0.0316979	1.40345	0.317019	41.893	0.00424522	0.00138452	0	0.0292995	0.0498219	0.0386851	0.380035	-0.224035	0.156	0.00225988	0.0335968	.0005	-.0017	.0109	.0063	5.398	.0004	.0007	.0005	.0016	-.0002	.6491	2.188	.0019	.0003	4.449	-.0041	-.0013	.0112	2.410	-.0172	.3619
	2018-7075	2018-10-10	16:00:00	Provo River	Unburned	Human		0.170507	0	0.00478712	18.6859	0.0532094	0.0162001	0.0264163	1.30399	0.294552	36.7081	0.0529086	0.0172554	0	0	0	0	0.310752	0.0152481	0.326	0	0	-.0022	.0198	.0433	.1833	46.85	-.0003	.0005	.0013	-.0003	.0023	2.669	14.98	.0006	.0006		-.0026	.0275	.0019	11.79	-.0138	2.249
	2018-7168	2018-10-12	11:45:00	Provo River	Unburned	Human		0.197418	0	0.0109643	23.2116	0.0580031	0.0176596	0.020775	1.172	0.264737	42.2342	0.400836	0.130728	0	0	0	0	0.282397	-0.282397		0	0	.0031	.0059	.1350	.0668	102.7	-.0002	.0011	.0015	.0017	-.0004	10.51	40.60	.0036	.0023	51.43	-.0012	.9384	.0051	65.03	-.0107	4.217
	2018-7126	2018-10-16	19:45:00	Provo River	Unburned	Human		0.191008	0	0.00305639	17.9024	0.0499568	0.0152099	0.00882939	0.933248	0.210807	40.4986	0.029745	0.00970096	0.0247141	62.5032	0	0	0.226017	0.098983	0.325	7.79231	0	.0000	.0015	.0452	.0867	39.42	.0007	.0012	.0013	.0002	-.0016	2.888	16.60	.0007	-.0003	16.73	-.0027	.0076	.0017	12.96	-.0253	2.754
	2018-7069	2018-10-19	14:15:00	Provo River	Unburned	Human		0.203786	0	0.0539057	19.8897	0.0549714	0.0167366	0.035749	0.814862	0.184065	41.4378	0.0177502	0.00578898	0.0161399	33.336	0	0	0.200802	0.0981979	0.299	7.50676	456.709	.0027	.0022	.0880	.1892	51.95	.0005	.0009	.0011	.0009	.0026	6.307	23.84	.0053	.0032	43.67	-.0023	.0869	-.0032	22.63	-.0072	3.827
	2018-7242	2018-10-26	14:00:00	Provo River	Unburned	Human		0	0	0	0	0	0	0	0	0	0	0	0	0	0	0	0	0	0.171	0.171	0	0	.0098	.0065	.1639	.0618	130.2	.0011	-.0007	-.0006	.0043	.0016	-.0028	11.87	48.27	.0005	.0012	66.55	.0017	1.521	-.0036	75.39	.0040
	2018-1155	2018-10-02	17:15:00	Spanish Fork Lower	Burned	Human		0.347078	0	0.0118895	58.0132	0.0792988	0.0241433	0.0376108	1.1921	0.269278	83.2041	0.188015	0.0613186	0	0	0	0	0.293421	-0.293421		0	0	.0093	.0070	.0126	.0078	6.508	.0006	.0001	.0013	.0049	-.0010	1.138	1.850	.0052	.0011	2.504	-.0026	.0292	-.0014	1.834	-.0162	.2937
	2018-1018	2018-10-03	16:00:00	Spanish Fork Lower	Burned	Human		1.92108	0	0	27.1985	0.00993248	0.00302405	0.350659	0.31638	0.0714656	160.335	0.594454	0.193874	0.0153042	29.5837	0	0	0.0744897	-0.0744897		7.73215	0	.0061	.0022	.0151	.0063	6.307	.0002	.0014	.0003	.0032	.0008	1.262	1.739	.0162	.0010	2.936	-.0018	.0278	-.0048	1.960	-.0147	.2911
	2018-1050	2018-10-04	15:45:00	Spanish Fork Lower	Burned	Human		0.376077	0	0	41.1678	0.0670155	0.0204036	0.0619416	0.156302	0.0353063	87.3426	0.832966	0.271661	0.0144942	25.6909	0	0	0.0557099	-0.0557099		7.97431	0	.0190	.0177	.1984	.5210	79.20	-.0005	.0007	-.0001	.0021	.1043	-.0018	13.18	23.74	.8135	.0075	29.53	.0052	.0893	.0032	21.00	.0197
	2018-1000	2018-10-05	16:00:00	Spanish Fork Lower	Burned	Human		0.393768	0	0.0104856	39.3956	0.177271	0.053972	0.0431402	1.02513	0.231561	66.5427	1.03072	0.336154	0	0	0	0	0.285533	0.871467	1.157	0	0	.0157	.0127	.1394	.3586	69.32	.0008	-.0008	-.0019	.0012	.0243	7.858	25.96	.0288	.0015	50.08	-.0001	.0944	.0000	28.34	-.0005	3.937
	2018-7161	2018-10-08	11:07:00	Spanish Fork Lower	Burned	Human		0.415221	0	0.0107618	63.0848	0.16698	0.0508387	0.0412225	1.75045	0.395402	84.3964	0.0353484	0.0115284	0.0188115	50.8753	0	0	0.446241	0.121759	0.568	5.80557	0	.0078	-.0020	.0120	.0083	5.695	.0006	.0005	.0006	.0018	-.0023	.9300	2.131	.0099	-.0014	4.479	-.0023	.0196	.0023	2.501	-.0206	.3604
	2018-7064	2018-10-08	16:30:00	Spanish Fork Lower	Burned	Human		0.391392	0	0.0100299	50.6858	0.134049	0.0408127	0.0322732	1.40223	0.316743	71.0204	0.0454058	0.0148085	0.0182541	48.4898	0	0	0.357556	0.652444	1.01	5.5043	0	.0011	-.0005	.0125	.0095	4.867	.0002	.0015	.0006	.0027	-.0013	.7792	1.860	.0027	-.0013	3.769	-.0002	.0184	-.0018	2.166	-.0120	.3374
	2018-7157	2018-10-10	10:45:00	Spanish Fork Lower	Burned	Human		0.398182	0	0.0136295	57.6017	0.138217	0.0420817	0.0285417	1.34612	0.304069	73.518	0.034902	0.0113828	49.0729	0.035095	8.23069	6.39087	6.73702	-6.31102	0.426	0.00675619	1.30723	-.0036	.0148	.1044	.0923	42.46	.0001	.0014	.0008	.0012	.0061	10.93	20.11	.0027	.0037		-.0025	.1703	.0049	20.12	-.0157	2.924
	2018-7154	2018-10-12	13:00:00	Spanish Fork Lower	Burned	Human		0.397779	0	0.0266191	61.5688	0.192922	0.0587371	0.0506591	1.89237	0.427459	83.8196	0.0343701	0.0112094	0.0132601	18.4965	0	0	0.486196	-0.054196	0.432	1.37896	0	-.0022	.0058	.1221	.1422	75.68	.0002	.0002	.0019	.0005	.0026	10.83	35.55	.0007	.0004	49.99	-.0013	.7500	.0016	60.34	-.0227	3.855
	2018-7078	2018-10-19	15:30:00	Spanish Fork Lower	Burned	Human		0.439864	0	0.0237929	61.2297	0.157075	0.0478231	0.0439552	1.92499	0.434827	87.545	0.0307517	0.0100293	0	0	0	0	0.482651	-0.0986506	0.384	0	0	.0065	-.0021	.1002	.0906	84.52	.0004	-.0007	.0016	-.0006	-.0023	.0029	4.891	33.24	.0002	.0008	59.06	.0026	.0098	-.0035	33.80	-.0056
	2018-7303	2018-10-26	15:15:00	Spanish Fork Lower	Burned	Human		0	0	0	0	0	0	0	0	0	0	0	0	0	2.30756	1.90967	1.4828	1.4828	-1.1108	0.372	3.92631	2.44426	-.0032	-.0021	.1108	.0668	58.20	.0009	.0014	.0007	.0006	.0150	15.22	26.62	.0021	.0078	30.92	.0025	.1047	.0054	26.98	-.0156	3.404
	2018-1148	2018-10-02	18:45:00	Spanish Fork Upper	Burned	Natural		0.332882	0.000756655	0.00976757	54.77	0.00904458	0.00275372	0.0352137	0.118634	0.0267977	79.2772	0.0139798	0.00455933	0.0152119	26.2324	0	0	0.0295514	-0.0295514		10.2239	0	.0071	.0138	.1301	.0607	55.43	-.0002	.0009	.0020	.0013	.0091	14.60	17.41	.0108	.0039	24.52	-.0000	.0799	.0088	17.46	-.0121	2.651
	2018-7162	2018-10-03	12:00:00	Spanish Fork Upper	Burned	Natural	ISCO 18	0.304691	0	0	33.7109	0.00603586	0.00183768	0.130307	0.00695695	0.00157147	104.988	0.0246071	0.00802529	0.0170041	20.951	0.183839	0.142745	0.146154	4.52685	4.673	32.6307	105.324	.0031	.0159	.0402	.0414	18.32	.0005	.0013	.0008	.0057	.0056	5.061	4.017	.0402	.0028	2.321	-.0029	.0428	.0074	6.026	-.0285	.3319
	2018-7100	2018-10-03	13:00:00	Spanish Fork Upper	Burned	Natural	ISCO 19	0.414881	0	0	32.4527	0.0324519	0.00988033	0.106975	0	0	95.7371	0.0276652	0.00902264	0.0113249	8.65024	0	0	0.00988033	1.61612	1.626	0.793727	0	.0128	.0067	-.0006	-.0001	-.0235	.0000	.0003	.0008	-.0065	-.0041	.0138	.0118	-.0024	.0004	.0005	-.0090	.0009	.0066	.0029	.0044	-.0084
	2018-7138	2018-10-03	14:00:00	Spanish Fork Upper	Burned	Natural	ISCO 20	0.371875	0	0.000202532	33.9684	0.0654789	0.0199357	0.0854893	0.238744	0.0539287	81.5889	0.167539	0.0546407	0	0	0	0	0.0738644	3.00214	3.076	0	0	.0004	-.0010	.0136	.0252	7.840	-.0001	.0015	.0014	.0030	-.0006	1.019	2.278	.0224	-.0006	4.670	-.0004	.0302	.0095	2.645	-.0047	.3693
	2018-1169	2018-10-03	18:00:00	Spanish Fork Upper	Burned	Natural		0.483631	0	0	44.3799	0.2564	0.0780635	0.0803275	0.8884	0.200677	88.6498	0.103481	0.0337489	0	0	0	0	0.27874	-0.27874		0	0
	2018-1432	2018-10-04	01:00:00	Spanish Fork Upper	Burned	Natural	ISCO 8	0.44682	0	0	22.6334	0.0398633	0.0121368	0.158977	0	0	117.562	0.234095	0.0763471	8.43332	0.059376	36.6535	28.4602	28.4724	-22.0904	6.382	0	2.14801	.0109	-.0050	.1148	.2308	62.77	-.0006	-.0002	-.0007	.0045	.0030	.0025	7.380	24.40	.0034	.0025	41.96	.0010	.1276	.0032	23.96	-.0053
	2018-1423	2018-10-04	02:00:00	Spanish Fork Upper	Burned	Natural	ISCO 9	0.428984	0	0	29.3436	0.0417909	0.0127237	0.18282	0.0328192	0.00741338	130.782	0.27726	0.0904246	7.72533	0.0629048	39.374	30.5727	30.5928	-28.5938	1.999	0	2.43652	.0134	.0023	.1075	.1390	67.68	-.0002	-.0013	.0011	.0019	-.0016	-.0039	7.213	25.62	.0008	.0019	52.98	.0005	.0857	-.0054	29.98	-.0052
	2018-1409	2018-10-04	03:00:00	Spanish Fork Upper	Burned	Natural	ISCO 10	0.5242	0	0	33.5638	0.110844	0.0337477	0.18819	0	0	134.669	0.388746	0.126785	0.0127492	14.0529	0	0	0.0337477	1.93325	1.967	1.39509	0	.0015	.0063	.0504	.1919	36.44	-.0002	-.0005	-.0000	.0023	.0011	-.0004	2.396	15.92	.0035	.0005	14.86	-.0011	.0153	-.0020	14.02	-.0174
	2018-1425	2018-10-04	04:00:00	Spanish Fork Upper	Burned	Natural	ISCO 11	0.585609	0	0	37.6619	0.0831448	0.0253143	0.177139	0.0344127	0.00777333	127.043	0.360663	0.117626	0	9.30852	0.00157661	0.00122419	0.0343118	1.94569	1.98	5.81431	0	.0075	.0029	.0689	.2211	42.40	-.0001	-.0010	.0000	.0017	.0029	-.0028	9.857	20.08	.0030	.0040	11.63	.0012	.0817	-.0053	10.46	.0107
	2018-1427	2018-10-04	05:00:00	Spanish Fork Upper	Burned	Natural	ISCO 12	0.517651	0	0	40.3267	0.0750112	0.0228379	0.132968	0.0237851	0.0053727	117.638	0.428112	0.139623	0.0164432	39.0403	0	0	0.0282106	4.37979	4.408	7.0501	0	.0040	.0063	.0132	.0062	5.287	.0006	.0000	.0017	.0045	-.0015	1.109	1.717	.0096	.0010	3.716	-.0024	.0194	-.0001	2.057	-.0198	.3454
	2018-1429	2018-10-04	06:00:00	Spanish Fork Upper	Burned	Natural	ISCO 13	0.412113	0	0	41.6248	0.0285507	0.00869256	0.102229	0.121244	0.0273873	103.955	0.537196	0.1752	0.0147475	24.834	0	0	0.0360799	1.49192	1.528	9.63374	0	.0025	.0064	.0164	.0047	4.906	.0005	.0020	.0008	.0054	.0012	1.625	1.762	.0051	.0005	2.618	-.0020	.0297	.0062	1.905	-.0132	.3284
	2018-1434	2018-10-04	07:00:00	Spanish Fork Upper	Burned	Natural	ISCO 14	0.336726	0	0	41.5097	0.147418	0.0448831	0.0792887	0.455128	0.102807	99.0797	0.596658	0.194592	0.0168527	38.9092	0	0	0.14769	1.20031	1.348	6.12461	0	.0063	.0016	.0120	.0046	3.746	.0007	.0005	.0005	.0048	-.0011	.9720	1.579	.0110	-.0000	3.484	-.0021	.0168	.0041	1.934	-.0164	.2991
	2018-1428	2018-10-04	08:00:00	Spanish Fork Upper	Burned	Natural	ISCO 15	0.329615	0	0	42.536	0.10393	0.0316425	0.0904433	0.4916	0.111045	99.8527	0.92958	0.303171	8.06544	0.0574541	30.649	23.7979	23.9406	-20.7176	3.223	0	2.71773	.0003	.0011	.0094	.0092	3.834	.0005	.0009	.0012	-.0004	-.0021	.3982	1.732	.0008	-.0008	3.827	-.0028	.0062	-.0007	2.029	-.0194	.2646
	2018-1431	2018-10-04	09:00:00	Spanish Fork Upper	Burned	Natural	ISCO 16	0.330386	0	0	39.3561	0.207257	0.0631016	0.0847302	0.64624	0.145976	92.9524	0.771016	0.251457	6.98265	0.0593691	36.4027	28.2655	28.4746	-25.1266	3.348	0	2.43951	-.0019	.0007	.0101	.0078	4.379	.0000	.0004	.0016	-.0000	-.0030	.4272	1.964	.0102	-.0010	4.271	-.0032	.0158	-.0003	2.248	-.0091	.2684
	2018-7229	2018-10-04	10:00:00	Spanish Fork Upper	Burned	Natural	ISCO 17	0.370402	0	0.000925203	44.174	0.216164	0.0658133	0.0767478	0.788051	0.178009	89.91	0.683243	0.222831	0.0129283	28.1784	0	0	0.243823	2.89418	3.138	2.61945	0	-.0024	.0048	.1077	.1751	57.94	.0003	-.0003	.0004	.0012	-.0007	-.0014	4.651	36.58	.0007	.0020	30.67	-.0017	.0037	.0041	19.36	.0043
	2018-1424	2018-10-04	11:00:00	Spanish Fork Upper	Burned	Natural	ISCO 18	0.346024	0	0	40.1218	0.177565	0.0540617	0.0687494	1.00317	0.226602	82.7173	0.9277	0.302557	0.027385	65.7177	0	0	0.280663	0.759337	1.04	8.61827	0	.0039	-.0040	.1740	.1876	120.2	-.0003	-.0006	-.0002	.0031	.0053	-.0008	11.82	46.55	.0024	.0035	65.44	-.0007	1.107	.0030	76.63	.0043
	2018-7227	2018-10-04	12:00:00	Spanish Fork Upper	Burned	Natural	ISCO 19	0.409712	0	0	25.3098	0.11274	0.0343248	0.0637075	0.325123	0.0734405	60.7684	0.799678	0.260805	0	0	0	0	0.107765	2.76723	2.875	0	0	.0028	.0006	.0732	.0909	48.14	-.0001	-.0010	-.0009	.0004	-.0018	-.0016	3.302	18.42	.0007	.0045	38.05	-.0001	.0128	.0008	22.09	-.0005
	2018-1443	2018-10-04	13:00:00	Spanish Fork Upper	Burned	Natural	ISCO 20	0.429782	0	0	13.0032	0.00675353	0.00205618	0.069053	0.0328998	0.00743158	43.5554	0.32824	0.107051	9.01636	0.0627531	39.9441	31.0153	31.0248	-27.8568	3.168	0	2.36617	.0115	.0100	.0984	.0666	68.78	.0003	-.0010	-.0002	.0029	.0015	-.0038	7.133	26.54	.0003	.0031	54.74	.0014	.0947	.0022	30.30	.0020
	2018-1449	2018-10-04	14:00:00	Spanish Fork Upper	Burned	Natural	ISCO 21	0.360455	0	0	10.1284	0.00362519	0.00110373	0.0677027	0.0122956	0.00277739	35.2063	0.0426612	0.0139134	6.96876	0.509022	41.4145	32.157	32.1609	-31.1089	1.052	0	3.70618	-.0029	.0000	.1021	.1276	72.94	.0001	-.0016	.0012	.0022	-.0006	-.0031	6.523	25.59	.0011	.0001	52.01	.0020	.0638	.0023	29.28	.0054
	2018-1448	2018-10-04	15:00:00	Spanish Fork Upper	Burned	Natural	ISCO 22	0.364519	0	0.0112727	19.8766	0.0173623	0.00528613	0.0546304	0.0209453	0.00473123	45.4403	0.0771168	0.0251506	0.0107787	7.87946	0	0	0.0100174	0.897983	0.908	1.22201	0	-.0046	.0046	.0416	.1896	25.01	-.0003	-.0009	-.0018	.0007	-.0003	-.0011	2.276	13.75	.0005	.0014	8.997	.0010	.0165	-.0052	6.168	.0071
	2018-1439	2018-10-04	16:00:00	Spanish Fork Upper	Burned	Natural	ISCO 23	0.346683	0	0	27.8963	0.0544837	0.0165881	0.0552376	0.0309528	0.0069918	52.6351	0.0765469	0.0249648	0	0.0296765	0.0740772	0.0575185	0.0810984	0.624902	0.706	0.00793305	0.0377991	.0132	-.0010	.1089	.1435	75.71	-.0003	-.0014	.0007	.0010	.0011	-.0029	7.272	25.55	.0009	-.0014	52.23	.0012	.1149	-.0008	29.72	-.0123
	2018-1177	2018-10-04	17:00:00	Spanish Fork Upper	Burned	Natural		0.386477	0	0	29.4387	0.00329856	0.00100428	0.0450339	0.0050162	0.00113309	56.2691	0.249176	0.0812657	0.0184575	38.88	0	0	0.00213737	-0.00213737		9.46739	0	.0045	.0157	.1208	.0662	71.28	-.0001	-.0004	-.0007	.0051	.0068	.0022	10.88	18.44	.0124	.0032	37.20	.0010	.2170	.0047	23.45	-.0125
	2018-7215	2018-10-04	18:00:00	Spanish Fork Upper	Burned	Natural	ISCO 1	0.391836	0	0.00578597	45.5526	0.285134	0.0868121	0.0579863	1.04109	0.235166	91.8182	0.451	0.147088	8.66237	0.061822	39.0828	30.3465	30.6685	-29.6015	1.067	0	2.17189	.0082	.0076	.1049	.1348	69.73	-.0003	-.0006	.0002	.0014	.0012	.0012	6.655	26.21	.0168	.0009	53.93	.0047	.0710	.0000	29.86	-.0021
	2018-1438	2018-10-04	19:00:00	Spanish Fork Upper	Burned	Natural	ISCO 2	0.423117	0	0.00173073	48.2509	0.134698	0.0410102	0.0592648	0.942747	0.212953	94.3315	0.583115	0.190175	0.019634	87.7384	0	0	0.253963	1.68704	1.941	10.4017	0	.0890	.0214	.2282	.3939	45.81	.0000	-.0009	-.0005	.0038	.0855	.0011	12.29	26.36	.0050	.0075	85.32	.0032	.2006	-.0039	25.66	.0009
	2018-1433	2018-10-04	20:00:00	Spanish Fork Upper	Burned	Natural	ISCO 3	0.403667	0	0	43.0311	0.126817	0.0386109	0.0868636	0.16458	0.0371761	90.7066	0.395679	0.129046	0.0123314	10.236	0.261279	0.202874	0.278661	0.806339	1.085	28.002	107.92	.0100	.0328	.1846	.5709	171.0	-.0003	.0000	.0006	.0065	.0135	-.0043	33.43	25.81	.0630	.0249	9.583	.0026	.4462	.0042	47.52	-.0159
	2018-1444	2018-10-04	21:00:00	Spanish Fork Upper	Burned	Natural	ISCO 4	0.648438	0	0	24.4065	0.00285231	0.000868415	0.209237	0	0	113.459	0.433753	0.141463	8.14179	0.0641968	41.8782	32.5171	32.5179	-26.5989	5.919	0	2.02248	.0126	.0039	.0920	.0965	48.32	.0001	-.0008	-.0009	.0022	-.0022	-.0023	4.603	22.86	.0005	.0025	53.13	.0009	.0020	-.0062	28.56	-.0107
	2018-1447	2018-10-04	22:00:00	Spanish Fork Upper	Burned	Natural	ISCO 5	0.674673	0	0	13.8959	0	0	0.233543	0.163457	0.0369226	131.399	0.12768	0.041641	0.0188448	50.8942	0	0	0.0369226	9.45908	9.496	2.48214	0	-.0012	.0035	.1124	.1783	60.02	.0001	-.0004	.0011	.0007	-.0024	.0001	4.585	24.49	.0013	.0014	53.78	.0026	.0164	-.0095	29.42	-.0146
	2018-1422	2018-10-04	23:00:00	Spanish Fork Upper	Burned	Natural	ISCO 6	0.779288	0	0	14.6063	0.00361599	0.00110093	0.210835	0	0	125.041	0.320595	0.104558	0	0	0	0	0.00110093	2.4349	2.436	0	0	.0094	-.0174	.0872	.1266	41.41	.0003	.0001	-.0008	.0017	-.0007	-.0012	4.430	21.16	.0005	.0013	43.09	-.0005	.0050	-.0014	23.65	-.0018
	2018-1437	2018-10-04	1 day, 0:00:00	Spanish Fork Upper	Burned	Natural	ISCO 7	0.6143	0	0	19.7437	0.0119843	0.00364875	0.177539	0.00559904	0.00126474	119.189	0.364709	0.118945	0.0183298	54.2836	0	0	0.00491349	7.90209	7.907	2.88084	0	.0099	.0029	.1398	.2084	61.52	.0005	-.0002	.0001	.0020	.0009	-.0009	5.736	27.82	.1327	.0021	58.02	.0021	.0231	.0010	31.40	.0017
	2018-1205	2018-10-05	01:00:00	Spanish Fork Upper	Burned	Natural	ISCO 10	0.364752	0	0.00240277	43.7017	0.058615	0.0178459	0.049964	0.581699	0.131397	69.9047	0.46857	0.152818	8.33614	0.0900318	40.4926	31.4412	31.5904	-31.5904		0	3.32209	-.0011	.0119	.0771	.1413	41.80	-.0003	-.0004	-.0003	.0022	-.0012	-.0009	3.796	16.34	.0010	.0010	26.54	-.0001	.0508	.0037	15.43	.0081
	2018-1309	2018-10-05	02:00:00	Spanish Fork Upper	Burned	Natural	ISCO 11	0.354902	0	0	44.926	0.0137647	0.0041908	0.0500439	0.59405	0.134187	70.6458	0.520567	0.169776	0	0	0	0	0.138378	0.366622	0.505	0	0	.0043	.0030	.0964	.1668	55.91	-.0001	-.0008	.0005	.0014	-.0002	-.0066	5.379	27.04	.0006	.0023	53.47	.0023	.0125	-.0027	30.45	-.0030
	2018-7043	2018-10-05	03:00:00	Spanish Fork Upper	Burned	Natural	ISCO 11	0.330988	0	0	45.1011	0.100148	0.0304912	0.0429963	0.510666	0.115352	70.903	0.491031	0.160143	0	0	0	0	0.145843	0.259157	0.405	0	0	.0021	.0081	.1197	.1972	53.70	-.0002	.0007	.0008	.0027	.0005	-.0030	6.760	27.14	.0007	.0003	48.54	.0017	.0717	.0016	26.04	-.0081
	2018-1376	2018-10-05	04:00:00	Spanish Fork Upper	Burned	Natural	ISCO 12	0.35729	0	0	46.5082	0.0894475	0.0272332	0.0537994	0.577315	0.130407	73.3168	0.455844	0.148668	49.0382	0.0487735	24.7387	19.2088	19.3664	-18.4584	0.908	0	1.94164	.0129	.0099	.1017	.1363	53.56	.0005	-.0010	-.0002	.0029	.0001	.0025	5.988	27.13	.0008	.0024	53.60	-.0007	.0236	-.0054	30.15	-.0098
	2018-1252	2018-10-05	05:00:00	Spanish Fork Upper	Burned	Natural	ISCO 13	0.354911	0	0	46.3476	0.0882468	0.0268677	0.0426528	0.42859	0.0968123	71.3166	0.539533	0.175962	0	0.029511	0.124447	0.0966294	0.220309	0.250691	0.471	0.00387464	0.0348096	.0094	.0083	.0988	.1396	49.58	-.0003	-.0007	.0000	.0016	-.0006	.0019	5.972	25.81	.0005	.0034	49.01	.0008	.0420	.0033	28.11	.0043
	2018-1291	2018-10-05	06:00:00	Spanish Fork Upper	Burned	Natural	ISCO 13	0.377384	0	0	46.9377	0.101372	0.0308638	0.0469676	0.639574	0.14447	71.9491	0.444001	0.144805	0.0166001	35.7524	0	0	0.175334	-0.175334		7.11799	0	.0001	.0243	.1435	.1098	77.16	.0003	.0007	-.0011	.0024	.0170	12.85	27.02	.2425	.0028	46.05	.0035	.3559	-.0035	31.13	.0009	3.119
	2018-1003	2018-10-05	07:00:00	Spanish Fork Upper	Burned	Natural	ISCO 14	0.3417	0	0	48.077	0.104372	0.031777	0.0425968	0.452716	0.102262	73.1605	0.446242	0.145536	0	0	0	0	0.134039	0.820961	0.955	0	0	.0079	.0071	.1246	.3414	44.99	.0001	-.0015	.0005	.0011	.0076	6.941	26.24	.0050	.0033	48.31	-.0015	.1242	-.0082	22.98	.0106	4.280
	2018-7177	2018-10-05	08:00:00	Spanish Fork Upper	Burned	Natural	ISCO 14	0.344792	0	0	47.1693	0.118362	0.0360364	0.0276708	0.463431	0.104682	72.0214	0.514099	0.167667	0.0164231	30.8725	0	0	0.140719	0.292281	0.433	7.15425	0	.0107	.0149	.1262	.0776	49.45	.0008	.0005	-.0001	.0011	.0083	12.13	21.89	.0468	.0026	37.56	.0048	.2214	.0043	26.00	.0119	2.657
	2018-1331	2018-10-05	09:00:00	Spanish Fork Upper	Burned	Natural	ISCO 15	0.349008	0	0.00191485	48.7681	0.0833013	0.0253619	0.0518737	0.283951	0.0641405	75.8627	0.514944	0.167942	0	0.0295087	0.0741746	0.0575941	0.147097	0.988903	1.136	0.000304967	0.0345496	.0006	.0257	.1260	.1765	64.64	.0003	.0014	-.0009	.0030	.0042	8.005	29.36	.0209	.0022	51.09	-.0017	.1174	-.0007	27.44	.0058	4.073
	2018-1062	2018-10-05	10:00:00	Spanish Fork Upper	Burned	Natural	ISCO 17	0.383847	0	0	25.7579	0.0629532	0.0191668	0.0489492	0.243208	0.0549371	54.9121	0.636869	0.207707	50.2251	0.0587392	32.2358	25.0301	25.1042	-24.5372	0.567	0	3.18717	.0041	.0123	.1186	.1923	60.05	.0006	-.0003	-.0011	-.0018	.0087	7.902	26.49	.0248	-.0007	50.96	.0024	.0906	.0005	29.32	.0082	4.005
	2018-1034	2018-10-05	11:00:00	Spanish Fork Upper	Burned	Natural	ISCO 18	0.372718	0.000126109	0.0012244	30.1785	0.0730053	0.0222272	0.0407031	0.0560152	0.012653	58.5558	0.561338	0.183073	8.48884	0.0569851	32.9036	25.5486	25.5835	-25.5835		0	2.64981	.0038	.0183	.1195	.2297	62.79	.0002	-.0016	-.0014	-.0000	.0020	7.091	31.54	.0042	-.0006	60.13	-.0019	.0950	-.0047	30.36	.0041	4.639
	2018-1340	2018-10-05	12:00:00	Spanish Fork Upper	Burned	Natural	ISCO 19	0.362432	0	0	34.7328	0.0720162	0.0219261	0.0404154	0.0732402	0.0165439	62.6997	0.509958	0.166316	9.63411	0.0621508	39.094	30.3553	30.3937	-29.4717	0.922	0	2.226	-.0003	.0143	.1195	.1345	73.18	.0002	-.0004	-.0009	.0003	.0023	7.320	31.06	.0316	-.0003	62.58	-.0001	.0857	.0009	34.42	-.0060	4.286
	2018-1338	2018-10-05	13:00:00	Spanish Fork Upper	Burned	Natural	ISCO 20	0.362596	0	0	37.407	0.0789906	0.0240495	0.0519776	0.0827517	0.0186924	63.25	0.403856	0.131713	0	0.0352536	0.0593591	0.0460904	0.0888324	0.751168	0.84	0.0175199	0.0438171	-.0009	.0257	.1354	.2793	77.94	.0001	.0005	-.0002	.0015	.0061	8.174	27.55	.0361	-.0021	53.78	.0013	.1759	.0082	29.11	.0118	4.114
	2018-1178	2018-10-05	14:00:00	Spanish Fork Upper	Burned	Natural	ISCO 21	0.386553	0	0	40.5159	0.0961965	0.029288	0.0491809	0.31429	0.0709936	63.4816	0.491287	0.160227	7.40605	0.0612795	37.8358	29.3783	29.4786	-29.4786		0	1.45849	.0034	.0143	.1300	.2070	56.84	.0009	.0002	.0002	-.0008	.0082	8.294	28.29	.0341	.0007	51.36	-.0015	.1317	.0018	26.82	.0088	4.435
	2018-1052	2018-10-05	15:00:00	Spanish Fork Upper	Burned	Natural	ISCO 21	0.383836	0	0	39.669	0.0763039	0.0232315	0.0436915	0.155359	0.0350934	62.308	0.311516	0.101597	9.294	0.0615048	38.8808	30.1897	30.248	-30.248		0	2.16099	.0021	.0167	.1184	.1217	66.65	-.0000	-.0018	-.0012	.0002	-.0020	7.098	31.52	.0437	.0020	63.24	.0018	.0688	-.0071	34.71	.0050	4.524
	2018-1012	2018-10-05	16:00:00	Spanish Fork Upper	Burned	Natural	ISCO 1	0.360846	0	0	28.8072	0.0683542	0.0208112	0.05495	0.00520841	0.0011765	57.0717	0.0873167	0.0284772	0	0	0	0	0.0219877	0.521012	0.543	0	0	.0067	.0128	.0702	.1639	46.24	-.0002	-.0003	-.0007	.0013	.0010	-.0052	3.733	18.60	.0012	.0016	37.25	.0022	.0331	-.0037	20.28	.0047
	2018-1057	2018-10-05	16:00:00	Spanish Fork Upper	Burned	Natural	ISCO 23	0.37427	0	0	43.8691	0.0889461	0.0270806	0.0414622	0.335304	0.0757402	62.8357	0.346589	0.113035	0.0166292	39.8419	0	0	0.102821	-0.102821		6.64099	0	.0063	.0182	.0919	.3224	47.22	.0003	.0005	.0009	.0018	.0081	5.494	12.85	.0794	.0010	22.69	.0019	.3155	.0024	15.23	.0017	2.306
	2018-1066	2018-10-05	17:00:00	Spanish Fork Upper	Burned	Natural	ISCO 24	0.348972	0	0.005519	43.5223	0.08677	0.026418	0.0443307	0.385261	0.0870249	64.3768	0.274477	0.0895171	0.0158477	26.2984	0	0	0.113443	0.174557	0.288	7.8058	0	.0010	.0233	.1687	.1033	78.80	.0007	.0017	-.0001	.0032	.0114	14.45	25.20	.2912	.0089	34.72	.0037	.2596	-.0072	25.66	.0131	3.459
	2018-1368	2018-10-05	17:00:00	Spanish Fork Upper	Burned	Natural	ISCO 2	0.382949	0	0	27.0401	0.0514014	0.0156497	0.0519616	0.0287889	0.00650299	58.2285	0.109312	0.0356507	0	0	0	0	0.0221527	0.547847	0.57	0	0	.0031	.0256	.1260	.1777	60.88	.0006	.0010	-.0013	.0011	.0021	8.039	37.94	.0025	.0000	79.57	.0030	.0651	.0019	43.10	.0165	4.504
	2018-1323	2018-10-05	17:15:00	Spanish Fork Upper	Burned	Natural		0.353142	0	0	45.5588	0.0342461	0.0104266	0.0350059	1.4742	0.333	115.478	0.227475	0.0741882	0	0	0	0	0.343426	0.158574	0.502	0	0	.0030	.0147	.1191	.1939	72.44	-.0007	.0001	.0000	-.0014	.0014	6.765	32.28	.0061	-.0007	66.92	.0001	.0808	.0031	36.85	.0019	4.215
	2018-1363	2018-10-05	18:00:00	Spanish Fork Upper	Burned	Natural	ISCO 24	0.363684	0	0	43.5953	0.0942964	0.0287095	0.0271594	0.360552	0.0814435	64.0566	0.41342	0.134832	7.11452	0.0633945	40.0777	31.119	31.2292	-30.5892	0.64	0	2.57895	.0076	.0103	.1292	.1552	75.88	.0000	-.0002	-.0016	.0020	.0009	8.804	31.73	.0671	.0040	68.26	.0006	.1184	.0059	36.99	.0197	4.497
	2018-1275	2018-10-05	18:00:00	Spanish Fork Upper	Burned	Natural	ISCO 3	0.342545	0	0	27.4467	0.0465893	0.0141846	0.0467918	0.0461937	0.0104345	57.9578	0.194786	0.0635271	0.0156013	25.1022	0	0	0.0246191	-0.0246191		9.07557	0	.0155	.0285	.1718	.1000	82.63	.0001	.0011	.0006	.0021	.0153	14.41	23.87	.2221	.0056	30.50	.0006	.2268	-.0032	24.62	-.0000	3.326
	2018-1260	2018-10-05	19:00:00	Spanish Fork Upper	Burned	Natural	ISCO 4	0.33357	0	0	30.6305	0.0386304	0.0117614	0.0383939	0.639519	0.144458	59.9559	0.396221	0.129222	0.0100596	8.14855	0	0	0.156219	0.342781	0.499	5.71623	0	-.0036	.0209	.0644	.2639	80.12	.0005	.0019	-.0012	.0040	.0043	10.52	25.21	.0433	.0026	11.87	.0014	.2347	-.0078	11.29	.0047	7.937
	2018-1010	2018-10-05	20:00:00	Spanish Fork Upper	Burned	Natural	ISCO 5	0.342516	0	0.00150978	29.3554	0.0515624	0.0156987	0.0355972	1.24881	0.282088	58.4858	0.304678	0.0993667	0	0	0	0	0.297787	0.110213	0.408	0	0	.0038	.0093	.1054	.1862	72.65	.0007	-.0004	-.0006	.0000	.0026	6.339	31.05	.0142	.0011	63.49	-.0009	.0438	-.0023	35.21	-.0043	4.319
	2018-1210	2018-10-05	21:00:00	Spanish Fork Upper	Burned	Natural	ISCO 6	0.351277	0	0	35.1009	0.0677792	0.0206361	0.0373072	0.733072	0.16559	63.617	0.434703	0.141773	0.0104879	14.325	0	0	0.186226	-0.186226		11.6312	0	.0054	.0406	.2340	.7935	107.3	.0007	.0033	-.0009	.0016	.0328	19.57	20.84	1.130	.0145	20.01	.0020	.4147	.0059	21.40	.0081	3.889
	2018-7211	2018-10-05	22:00:00	Spanish Fork Upper	Burned	Natural	ISCO 7	0.325819	0	0	36.3639	0.065801	0.0200338	0.043292	0.416723	0.0941315	65.2991	0.472777	0.15419	0.0123231	35.1222	0	0	0.114165	-0.114165		17.3554	0	.0031	.0366	.2566	.5027	136.7	.0014	.0039	.0009	.0018	.0760	28.39	40.27	1.515	.0207	46.67	.0043	.4593	-.0048	44.68	-.0020	5.093
	2018-1179	2018-10-05	23:00:00	Spanish Fork Upper	Burned	Natural	ISCO 8	0.346878	0	0.00300116	39.3826	0.0141649	0.00431266	0.0417418	0.733754	0.165744	68.7764	0.374482	0.122132	0.0113062	8.43446	0.00174437	0.00135445	0.171411	-0.171411		0.729531	0	.0016	.0150	.0593	.1939	47.06	-.0004	-.0002	-.0010	.0007	.0006	2.048	17.13	.0414	.0018	12.48	-.0018	.0516	-.0061	10.06	-.0045	1.323
	2018-1403	2018-10-05	1 day, 0:00:00	Spanish Fork Upper	Burned	Natural	ISCO 9	0.342068	0	0	43.1008	0.0832644	0.0253507	0.0504354	0.3922	0.0885922	71.2463	0.437533	0.142696	0.0181084	41.4091	0	0	0.113943	0.892057	1.006	8.0203	390.122	.0059	.0247	.1241	.0886	73.13	.0001	-.0002	.0002	.0012	.0046	10.51	22.95	.0311	.0024	42.93	.0005	.2993	-.0017	27.30	.0039	3.163
	2018-7151	2018-10-06	01:00:00	Spanish Fork Upper	Burned	Natural	ISCO 11	0.393892	0	0	51.7147	0.143126	0.0435762	0.0488693	0.0202074	0.00456456	76.5211	0.180569	0.0588903	0.0103393	8.6555	0	0	0.0481408	0.150859	0.199	0.554519	0	.0028	.0274	.0621	.1957	79.62	.0003	-.0014	-.0018	.0015	-.0000	1.573	22.46	.0283	-.0020	12.24	-.0017	.0085	.0018	25.46	.0003	3.009
	2018-7120	2018-10-06	02:00:00	Spanish Fork Upper	Burned	Natural	ISCO 12	0.399284	0	0.00599771	52.5349	0.134394	0.0409178	0.0559807	0.020784	0.00469481	77.5702	0.132647	0.043261	0	0	0	0	0.0456126	0.120387	0.166	0	0	.0039	.0181	.1119	.1899	68.99	.0006	.0008	-.0015	.0016	.0001	6.176	31.78	.0041	.0006	64.30	-.0023	.0685	.0013	34.33	.0083	4.388
	2018-7239	2018-10-06	03:00:00	Spanish Fork Upper	Burned	Natural	ISCO 13	0.398598	0	0	54.044	0.130953	0.0398701	0.0597202	0.0216521	0.0048909	79.9046	0.108951	0.035533	0	0	0	0	0.044761	0.417239	0.462	0	0	.0065	.0177	.0707	.1308	44.78	.0010	.0008	-.0003	-.0007	.0013	3.314	18.07	.0427	-.0011	33.12	-.0018	.0459	-.0053	20.27	-.0001	3.985
	2018-7097	2018-10-06	04:00:00	Spanish Fork Upper	Burned	Natural	ISCO 14	0.378691	0	0.00116916	53.5201	0.0912417	0.0277795	0.0602796	0.0288943	0.0065268	79.9106	0.188119	0.0613527	0.0178911	40.6148	0	0	0.0343063	-0.00630628	0.028	4.67521	0	.0075	.0155	.1202	.2525	105.7	.0003	.0017	-.0004	.0017	-.0004	7.718	30.99	.0610	.0011	50.31	-.0017	.1593	.0067	51.44	.0083	4.167
	2018-7123	2018-10-06	05:00:00	Spanish Fork Upper	Burned	Natural	ISCO 15	0.402992	0	0	54.2593	0.141778	0.0431658	0.0473991	0.0281688	0.00636293	81.6672	0.19718	0.0643076	0.0187074	51.5676	0	0	0.0495288	0.186471	0.236	3.64648	0	.0052	.0126	.1180	.1385	72.30	.0007	.0015	-.0008	.0011	.0002	7.006	29.79	.0049	-.0008	60.83	.0017	.0872	-.0025	33.63	.0167	4.317
	2018-1026	2018-10-06	06:00:00	Spanish Fork Upper	Burned	Natural	ISCO 16	0.407305	0	0	54.9869	0.145003	0.0441477	0.0550299	0.0329308	0.00743859	81.1857	0.361983	0.118056	0.0172498	42.3328	0	0	0.0515863	0.146414	0.198	7.56753	0	.0089	.0232	.1461	.1211	105.4	.0007	.0010	.0008	.0028	.0129	13.22	28.31	.3711	.0048	53.50	.0007	.4454	.0040	33.42	-.0036	3.476
	2018-7146	2018-10-06	07:00:00	Spanish Fork Upper	Burned	Natural	ISCO 17	0.391029	0	0	55.1639	0.0738426	0.0224822	0.0521294	0.0665623	0.0150354	81.9161	0.272321	0.088814	0.0232412	65.9105	0	0	0.0375176	0.135482	0.173	7.46573	0	.0030	.0175	.2120	.2921	146.0	.0000	-.0008	-.0004	.0032	.0075	12.95	57.37	.0769	.0005	80.51	-.0001	1.521	.0032	92.67	.0049	4.456
	2018-1022	2018-10-06	08:00:00	Spanish Fork Upper	Burned	Natural	ISCO 18	0.40424	0	0.0377584	57.6934	0.174391	0.0530952	0.0469436	0.0622343	0.0140578	83.771	0.230695	0.0752382	0.010769	9.11811	0	0	0.067153	-0.067153		0.984468	0	.0062	.0295	.0403	.1720	80.70	.0003	-.0010	-.0007	-.0018	.0029	1.891	22.92	.0014	-.0016	12.18	-.0008	.0044	-.0012	27.72	-.0061	3.170
	2018-7099	2018-10-06	09:00:00	Spanish Fork Upper	Burned	Natural	ISCO 21	0.379263	0	0	55.7338	0.0722509	0.0219975	0.0442349	0.201814	0.0455867	82.4818	0.297574	0.0970499	7.2464	0.0621324	38.5355	29.9215	29.9891	-29.8311	0.158	0	2.11129	.0106	.0241	.1224	.1106	65.63	.0004	-.0006	.0016	.0006	.0033	7.122	30.88	.0086	.0050	62.26	.0027	.0728	.0035	33.68	-.0041	4.518
	2018-1009	2018-10-06	10:00:00	Spanish Fork Upper	Burned	Natural	ISCO 22	0.374116	0	0	56.7489	0.101699	0.0309632	0.049924	0.305232	0.0689473	82.564	0.294772	0.0961362	0.0157984	33.0152	0	0	0.0999105	0.327089	0.427	7.44095	0	.0062	.0337	.1560	.0758	74.34	.0002	.0001	.0001	.0044	.0202	12.25	22.39	.0729	.0046	39.64	.0022	.2952	.0030	26.42	.0098	3.362
	2018-7092	2018-10-06	11:00:00	Spanish Fork Upper	Burned	Natural	ISCO 23	0.385734	0	0.00251324	56.8249	0.161993	0.0493204	0.0479024	0.0560028	0.0126502	82.3912	0.374653	0.122188	0	0	0	0	0.0619706	-0.0319706	0.03	0	0	.0038	.0135	.0926	.0396	48.05	-.0001	.0003	-.0006	.0036	.0014	.0001	6.231	25.88	.0002	.0003	50.52	.0012	.0079	-.0013	28.50	-.0040
	2018-1369	2018-10-06	12:00:00	Spanish Fork Upper	Burned	Natural	ISCO 24	0.388301	0	0	57.0364	0.106874	0.032539	0.0506511	0.0219001	0.00494692	81.814	0.262909	0.0857445	0.010415	8.48496	0.00121402	0.000942651	0.0384285	0.337571	0.376	1.94208	0	.0085	-.0010	.0441	.2338	37.91	-.0002	-.0020	-.0002	.0020	.0067	.0015	4.140	15.42	.0014	.0049	10.46	-.0003	.0302	-.0138	8.199	-.0011
	2018-7145	2018-10-06	18:00:00	Spanish Fork Upper	Burned	Natural		0.359476	0	0.000639817	56.4115	0.0702542	0.0213896	0.0500918	0.255522	0.0577187	82.9991	0.28008	0.0913445	0.0169825	39.0657	0	0	0.0791084	0.148892	0.228	7.15834	0	.0031	.0126	.1216	.0941	77.07	-.0004	.0007	.0002	.0043	.0036	-.0013	10.87	23.20	.0014	.0030	41.80	.0044	.2893	-.0051	27.36	-.0039
	2018-1184	2018-10-06	20:00:00	Spanish Fork Upper	Burned	Natural	ISCO 1	0.372139	0	0.00124741	46.1658	0.0720622	0.0219401	0.0510347	0.145513	0.0328693	67.2732	0.394825	0.128767	0.0167681	37.2853	0	0	0.0548094	0.214191	0.269	7.17975	0	.0072	.0135	.1491	.1204	84.78	.0013	.0012	.0013	.0035	.0107	12.82	27.37	.0032	.0041	47.79	-.0027	.4046	-.0013	31.39	.0036	3.234
	2018-1002	2018-10-06	21:00:00	Spanish Fork Upper	Burned	Natural	ISCO 2	0.393635	0	0	46.9427	0.0820545	0.0249824	0.0478066	0.127277	0.0287501	67.9285	0.354652	0.115665	0.0158789	34.4803	0	0	0.0537325	0.255268	0.309	6.69362	0	.0045	.0043	.1455	.0670	73.57	.0007	-.0001	-.0001	.0025	.0086	12.10	22.67	.0061	.0006	44.04	.0003	.2745	.0008	28.10	.0106	3.277
	2018-7158	2018-10-06	22:00:00	Spanish Fork Upper	Burned	Natural	ISCO 8	0.430008	0	0	48.8871	0.0776104	0.0236293	0.0471514	0.0736742	0.0166419	74.3806	0.268541	0.0875812	0.0101491	6.09407	0.00550911	0.00427765	0.0445489	0.468451	0.513	0.518369	0	-.0004	.0023	.0329	.1735	23.79	-.0000	-.0009	.0005	.0016	-.0003	.0016	1.402	14.30	.0008	.0013	8.047	.0022	-.0111	-.0064	5.741	.0056
	2018-7106	2018-10-06	23:00:00	Spanish Fork Upper	Burned	Natural	ISCO 9	0.390615	0	0	50.0449	0.0900962	0.0274307	0.0581701	0.0219931	0.00496793	75.66	0.151062	0.0492668	0.0113909	32.6553	0	0	0.0323986	0.208601	0.241	1.23302	0	.0075	.0053	.0522	.1203	25.59	.0002	-.0007	.0003	.0011	.0009	-.0009	2.715	43.36	.0005	.0016	34.70	.0019	-.0059	.0039	23.59	.0011
	2018-7108	2018-10-06	1 day, 0:00:00	Spanish Fork Upper	Burned	Natural	ISCO 10	0.372787	0	0	50.738	0.137606	0.0418954	0.0547742	0.0188061	0.00424802	75.8145	0.185831	0.0606062	0.0427892	92.9438	0	0	0.0461435	0.104857	0.151	13.7698	0	.0095	.0203	.3437	.2396	59.66	.0010	-.0002	.0000	.0007	.0043	21.66	70.20	.0159	.0091	112.1	.0009	.0847	-.0005	43.77	-.0009	8.532
	2018-1388	2018-10-07	01:00:00	Spanish Fork Upper	Burned	Natural	ISCO 13	0.401835	0	0.0164465	57.0346	0.128828	0.039223	0.0469516	0.0346297	0.00782235	78.1561	0.0803268	0.0261976	0.0164821	36.5176	0	0	0.0470453	0.306955	0.354	7.1456	0	.0028	-.0045	.0910	.0812	45.78	.0002	.0018	.0021	.0006	.0010	8.437	20.87	.0008	.0035	41.40	.0003	.0859	.0110	24.49	-.0160	3.380
	2018-1030	2018-10-07	02:00:00	Spanish Fork Upper	Burned	Natural	ISCO 14	0.40008	0	0.0150104	56.9343	0.0124812	0.00380002	0.0509788	0.205596	0.0464411	78.1777	0.132371	0.0431711	0.019702	56.8077	0	0	0.0502411	0.114759	0.165	6.7315	0	.0094	.0160	.1539	.1016	92.45	.0004	-.0009	-.0006	-.0009	.0046	12.64	39.26	.0472	.0010	73.61	-.0015	.4052	-.0037	41.07	.0107	4.824
	2018-1339	2018-10-07	03:00:00	Spanish Fork Upper	Burned	Natural	ISCO 15	0.401366	0	0.00805065	57.3205	0.152415	0.0464042	0.0450179	0.209682	0.0473641	78.2807	0.0855692	0.0279073	0.0155229	25.9286	0.626644	0.486569	0.580337	-0.362337	0.218	22.3008	0	.0062	.0035	.0878	.0694	36.38	.0002	.0008	.0015	.0004	.0011	6.553	20.61	.0010	.0008	33.87	-.0015	.0632	.0058	19.42	-.0170	3.416
	2018-1180	2018-10-07	04:00:00	Spanish Fork Upper	Burned	Natural	ISCO 16	0.408771	0	0.00273418	57.2777	0.0578835	0.0176232	0.0416619	0.172659	0.0390011	78.8037	0.0640867	0.0209011	0.010265	9.02825	0.0120573	0.00936208	0.0659864	-0.0659864		4.51125	0	-.0055	.0133	.0165	.0317	41.96	.0009	.0008	.0012	-.0007	-.0022	1.706	16.07	-.0001	.0009	8.467	-.0032	.0135	.0080	17.40	-.0240	2.777
	2018-1402	2018-10-07	05:00:00	Spanish Fork Upper	Burned	Natural	ISCO 17	0.396945	0	0.0189275	55.8557	0.148582	0.0452374	0.0464402	0.03037	0.00686014	76.5817	0.0942401	0.0307352	49.767	0.0367295	7.0184	5.44956	5.50166	-5.43266	0.069	0	0.538681	.0028	.0029	.0112	.0067	4.699	.0010	.0009	.0015	.0014	-.0011	.6295	2.089	.0002	.0016	4.199	-.0009	.0152	.0028	2.189	-.0169	.3571
	2018-7220	2018-10-07	06:00:00	Spanish Fork Upper	Burned	Natural	ISCO 18	0.400807	0	0.00594247	57.8312	0.128892	0.0392426	0.0445784	0.0559346	0.0126348	78.8642	0.0953323	0.0310914	0.0158678	16.6901	1.35098	1.04899	1.10087	-0.811871	0.289	24.4362	346.339	-.0016	.0069	.0246	.0126	17.66	.0007	.0007	.0012	.0050	.0331	3.421	4.349	.0358	.0026	1.347	-.0031	.0203	.0077	4.548	-.0177	.4232
	2018-7224	2018-10-07	07:00:00	Spanish Fork Upper	Burned	Natural	ISCO 19	0.396043	0	0.0116364	55.4965	0.00285231	0.000868415	0.0369876	0.0254716	0.00575366	76.5108	0.0326512	0.0106488	0.0114978	9.78286	0.619219	0.480804	0.487426	-0.487426		8.72131	0	.0004	.0125	.1470	.0898	68.00	.0004	-.0003	.0007	.0022	.0079	17.52	24.64	.0018	.0064	32.06	.0004	.2139	.0125	27.83	-.0113	3.729
	2018-1412	2018-10-07	08:00:00	Spanish Fork Upper	Burned	Natural	ISCO 20	0.411534	0	0.0114477	57.2752	0.00485813	0.00147911	0.0500199	0.0101812	0.00229979	77.8912	0.0639442	0.0208546	0.0158276	30.583	0.409547	0.318	0.321779	0.0182214	0.34	20.055	0	.0003	.0126	.0032	.0000	.1363	.0005	.0013	-.0004	-.0007	-.0007	-.0102	.0148	.0013	.0004	.0036	-.0012	.0023	.0014	-.0332	-.0236	.0021
	2018-1044	2018-10-07	09:00:00	Spanish Fork Upper	Burned	Natural	ISCO 21	0.405226	0	0.0241473	56.4598	0.143448	0.0436743	0.0340151	0.18568	0.0419424	78.7741	0.0525192	0.0171285	0.0154	32.7546	0.316251	0.245558	0.331175	-0.209175	0.122	15.7375	0	.0027	.0031	.0227	.0124	13.60	.0007	.0004	.0015	.0087	.0054	2.609	3.371	.0156	.0021	3.278	-.0006	.0388	.0009	4.020	-.0195	.3956
	2018-1219	2018-10-07	10:00:00	Spanish Fork Upper	Burned	Natural	ISCO 22	0.400028	0	0.00745226	55.5245	0.131027	0.0398925	0.0466719	0.135592	0.0306283	79.6	0.0228976	0.00746776	0.0166063	37.3715	0.0361934	0.028103	0.0986238	-0.0986238		14.7483	0	.0058	.0369	.2222	.1756	156.5	.0002	.0017	-.0007	.0064	.0209	23.06	37.86	.0159	.0105	44.48	.0010	.6653	-.0031	42.84	-.0002	4.119
	2018-1248	2018-10-07	11:00:00	Spanish Fork Upper	Burned	Natural	ISCO 23	0.414302	0	0	56.7097	0.137307	0.0418044	0.0477826	0.258381	0.0583644	80.567	0.0269624	0.00879343	0.0160295	37.0124	0.114609	0.0889902	0.189159	-0.189159		14.5826	538.816	.0092	.0290	.2083	.1188	114.4	.0004	.0001	-.0020	.0119	.0253	22.12	38.47	.0066	.0152	41.78	.0027	.4043	-.0017	45.36	.0043	3.976
	2018-1123	2018-10-07	13:00:00	Spanish Fork Upper	Burned	Natural	ISCO 1	0.392363	0	0.00933028	58.1989	0.130295	0.0396698	0.0541509	0.0137403	0.00310373	81.5482	0.120547	0.0393149	0.0106676	7.95403	0	0	0.0427735	0.0452265	0.088	1.21468	0	.0105	.0164	.1449	.2515	66.28	.0001	.0012	.0016	.0061	.0132	13.93	18.65	.2539	.0033	31.53	.0010	.3462	.0056	20.19	-.0130	3.069
	2018-1166	2018-10-07	14:00:00	Spanish Fork Upper	Burned	Natural	ISCO 2	0.372391	0	0.0161473	58.1158	0.154959	0.0471788	0.0493967	0.16187	0.0365641	81.1497	0.1237	0.0403432	0.0165244	36.0577	0.0597686	0.0464084	0.130151	-0.130151		12.3697	0	.0047	.0297	.2098	.1348	105.2	.0010	.0018	-.0011	.0060	.0171	21.11	34.02	.0028	.0074	45.60	-.0004	.5340	.0031	36.12	.0111	4.197
	2018-1274	2018-10-07	15:00:00	Spanish Fork Upper	Burned	Natural	ISCO 3	0.385804	0	0.0180622	58.396	0.0667579	0.0203251	0.0497642	0.241683	0.0545926	80.951	0.0560616	0.0182838	0.0158574	34.683	0.182887	0.142006	0.216923	-0.216923		13.4449	0	.0098	.0385	.2147	.1300	117.2	-.0003	.0005	.0008	.0069	.0191	20.80	34.90	.0067	.0091	40.29	.0045	.4842	-.0013	38.65	.0131	4.333
	2018-1025	2018-10-07	16:00:00	Spanish Fork Upper	Burned	Natural	ISCO 4	0.396795	0.00861746	0.00748908	58.2183	0.137316	0.0418072	0.0490451	0.273764	0.0618393	81.1502	0.0594806	0.0193988	0.0147996	19.2785	1.15721	0.898535	1.00218	-0.712182	0.29	17.7432	0	.0076	.0362	.2443	.1473	191.1	.0005	.0028	-.0007	.0076	.2056	25.77	46.24	.2355	.0172	22.30	.0044	.2173	-.0034	49.14	.0076	4.637
	2018-1004	2018-10-07	17:00:00	Spanish Fork Upper	Burned	Natural	ISCO 5	0.375446	0	0.00794478	58.256	0.139556	0.0424893	0.0461366	0.259397	0.0585941	81.3785	0.0339618	0.0110762	0.015652	36.223	0.105456	0.0818832	0.182967	0.138033	0.321	11.6914	0	.0063	.0192	.2137	.1155	98.17	.0003	.0010	-.0012	.0058	.0171	20.03	43.57	.0020	.0092	45.55	.0053	.3034	-.0054	40.05	.0090	4.583
	2018-7083	2018-10-07	17:45:00	Spanish Fork Upper	Burned	Natural		0.405741	0	0.00718528	57.9993	0.144805	0.0440875	0.0465361	0.359969	0.0813118	78.7964	0.0198965	0.00648899	0.0130831	9.89944	0.343055	0.266371	0.39177	-0.0807703	0.311	9.8237	0	.0083	.0356	.1891	.1186	109.9	.0007	.0030	.0010	.0032	.0933	16.91	31.32	.0661	.0099	13.82	.0019	.1209	-.0042	15.66	.0124	4.185
	2018-1113	2018-10-07	18:00:00	Spanish Fork Upper	Burned	Natural	ISCO 6	0.394021	0	0.0124557	58.2541	0.137357	0.0418198	0.0510507	0.278321	0.0628687	81.1344	0.0941357	0.0307011	0.0161059	36.3676	0.0980654	0.0761446	0.180833	-0.0908332	0.09	13.5624	0	.0043	.0369	.2186	.1638	140.3	.0006	.0006	.0006	.0100	.0159	22.61	38.86	.0746	.0089	45.80	.0036	.5504	-.0041	44.10	.0051	4.445
	2018-1017	2018-10-07	19:00:00	Spanish Fork Upper	Burned	Natural	ISCO 7	0.402244	0	0.0114753	58.3246	0.1284	0.0390927	0.0365081	0.279171	0.0630606	80.849	0.0445226	0.0145205	0.0146615	16.0676	1.42063	1.10308	1.20523	-1.12023	0.085	19.3254	0	.0082	.0369	.2827	.1384	190.0	.0004	.0065	.0015	.0073	.4192	32.24	53.64	.2588	.0209	22.13	.0068	.2644	.0030	54.52	.0033	4.508
	2018-1299	2018-10-07	20:00:00	Spanish Fork Upper	Burned	Natural	ISCO 8	0.389365	0	0.00875491	58.8628	0.119967	0.0365253	0.0478785	0.196401	0.044364	80.5834	0.0495086	0.0161466	0.0175413	44.2139	0	0	0.0808893	0.0171107	0.098	12.9203	0	.0047	.0199	.1847	.1144	106.1	.0000	.0014	-.0011	.0044	.0112	15.86	29.41	.0051	.0070	40.98	.0022	.2906	.0083	33.74	-.0029	4.162
	2018-1118	2018-10-07	21:00:00	Spanish Fork Upper	Burned	Natural	ISCO 9	0.393888	0	0.0119862	57.7305	0.136823	0.0416573	0.045737	0.233194	0.0526752	79.7196	0.0916474	0.0298896	0.0140069	24.8139	0.0411181	0.0319269	0.126259	-0.000259364	0.126	9.36091	0	.0050	.0247	.1678	.1318	97.22	-.0005	-.0003	-.0000	.0069	.0331	15.58	27.76	.0217	.0051	30.79	.0042	.1223	-.0000	22.92	-.0013	4.066
	2018-1053	2018-10-07	22:00:00	Spanish Fork Upper	Burned	Natural	ISCO 10	0.396723	0	0.0118573	57.3443	0.135623	0.0412918	0.0467199	0.124989	0.0282333	79.6508	0.0288903	0.0094222	0.0103504	8.30825	0.00289706	0.00224948	0.0717745	0.0182255	0.09	0.662986	0	.0050	.0064	.1295	.3660	64.02	.0001	.0008	.0016	.0013	.0058	9.997	17.52	.1755	.0017	37.20	-.0013	.2537	.0045	21.30	-.0129	3.078
	2018-1005	2018-10-07	23:00:00	Spanish Fork Upper	Burned	Natural	ISCO 11	0.38603	0	0.00993788	57.3727	0.144166	0.0438928	0.0490451	0.255832	0.0577888	79.1078	0.0310177	0.010116	49.4963	0.0626703	39.2676	30.4901	30.5917	-30.2777	0.314	0	2.26837	.0026	.0197	.1528	.0915	70.51	.0004	.0010	.0009	.0025	.0074	18.91	25.20	.0015	.0073	30.92	-.0006	.3111	.0109	27.40	-.0158	3.687
	2018-1325	2018-10-07	1 day, 0:00:00	Spanish Fork Upper	Burned	Natural	ISCO 12	0.404187	0	0.00263292	56.4408	0.144354	0.0439502	0.0526248	0.0185023	0.00417939	78.9056	0.0413411	0.0134829	8.84283	0.0636244	40.6773	31.5846	31.6327	-31.3457	0.287	0	2.86396	.0042	.0148	.0782	.0701	44.75	.0002	.0015	.0019	.0011	.0010	5.650	21.52	.0001	.0017	42.62	-.0038	.0701	.0038	23.69	-.0195	3.585
	2018-1006	2018-10-08	01:00:00	Spanish Fork Upper	Burned	Natural	ISCO 6	0.407086	0	0.0132152	51.9469	0.134583	0.0409752	0.0431002	0.112756	0.0254699	70.2391	0.0335724	0.0109492	7.83639	0.0633439	40.3318	31.3163	31.3828	-31.3088	0.074	0	1.52355	-.0003	.0066	.0053	.0058	2.966	.0008	.0002	-.0002	.0021	-.0010	.5920	1.918	.0005	-.0002	.9455	-.0027	.0070	-.0049	.6665	-.0140	.6984
	2018-1292	2018-10-08	02:00:00	Spanish Fork Upper	Burned	Natural	ISCO 6	0.303718	0.0143104	0.00786653	53.0881	0.127029	0.0386753	0.0364442	0.04602	0.0103953	75.1251	0.00680945	0.00222081	49.1215	0.0688842	92.4935	71.8182	71.8672	-71.8672		0	5.74967	.0005	-.0016	.0094	.0159	5.565	.0004	.0008	.0000	.0019	-.0009	.5539	2.051	.0016	-.0012	4.202	.0001	.0079	.0102	2.261	-.0011	.3383
	2018-1215	2018-10-08	03:00:00	Spanish Fork Upper	Burned	Natural	ISCO 7	0.422152	0	0.0121473	52.9313	0.116535	0.0354804	0.043308	0.126496	0.0285736	69.8147	0.0926921	0.0302303	8.42637	0.0570495	32.4137	25.1682	25.2323	-25.1413	0.091	0	2.57567	.0016	.0123	.2878	.0942	56.62	-.0002	-.0013	.0001	.0042	.0010	-.0030	13.65	50.23	.0005	.0067	120.6	.0026	.3031	.0040	37.45	-.0045
	2018-1129	2018-10-08	03:00:00	Spanish Fork Upper	Burned	Natural	ISCO 7	0.305242	0	0.00407365	56.3706	0.11936	0.0363404	0.0372113	0.0349088	0.00788538	77.5915	0.0363551	0.0118567	0	0	0	0	0.0442258	-0.0442258		0	0	.0006	.0080	.1779	.0787	106.4	.0002	-.0008	.0014	.0056	-.0021	-.0032	12.69	49.39	.0010	.0028	76.65	.0018	1.375	.0065	66.56	-.0010
	2018-1173	2018-10-08	05:00:00	Spanish Fork Upper	Burned	Natural	ISCO 8	0.303969	0	0	57.8283	0.118251	0.0360028	0.0388653	0.12419	0.0280526	79.7468	0.0610571	0.019913	49.7809	0.0771902	71.4781	55.5005	55.5645	-55.5645		0	9.11617	.0046	.0049	.0106	.0051	4.255	.0006	.0024	.0017	.0014	-.0015	.7299	2.277	.0001	-.0009	4.710	-.0033	.0082	.0075	2.541	-.0078	.3791
	2018-1031	2018-10-08	06:00:00	Spanish Fork Upper	Burned	Natural	ISCO 8	0.456887	0	0.0100023	49.7929	0.132333	0.0402903	0.0388333	0.180149	0.040693	70.7146	0.0708487	0.0231064	49.8225	0.0588426	30.6967	23.835	23.916	-23.467	0.449	0	1.78458	.0097	-.0014	.0123	.0156	5.978	.0006	.0008	.0005	.0008	-.0011	.5535	3.672	.0026	-.0000	2.692	-.0034	.0085	-.0023	1.763	-.0083	.4765
	2018-1223	2018-10-08	07:00:00	Spanish Fork Upper	Burned	Natural	ISCO 9	0.415816	0	0.0067526	46.4058	0.131054	0.0399009	0.0280223	0.0939684	0.0212261	65.606	0.111401	0.0363322	49.9405	0.0351088	6.77176	5.25805	5.31918	-5.11018	0.209	0.172756	0.55571	-.0006	.0056	.0068	.0263	6.478	.0004	.0012	.0009	.0029	.0002	.8459	1.748	.0012	.0006	.9588	-.0013	.0202	.0110	.7531	.0016	.6056
	2018-1227	2018-10-08	08:00:00	Spanish Fork Upper	Burned	Natural	ISCO 10	0.443962	0	0.00925203	45.1667	0.126058	0.0383798	0.0410707	0.228662	0.0516513	61.1783	0.161717	0.052742	0	0	0	0	0.0900311	0.0559689	0.146	0	0	.0106	.0014	.0378	.0800	64.21	.0000	-.0019	.0023	.0003	-.0007	-.0001	2.511	18.00	.0006	.0019	12.77	-.0009	-.0139	.0026	14.43	.0036
	2018-1211	2018-10-08	09:00:00	Spanish Fork Upper	Burned	Natural	ISCO 11	0.40657	0	0	45.682	0.137753	0.0419403	0.0388973	0.250481	0.05658	66.2466	0.084648	0.0276069	49.295	0.084457	38.8897	30.1966	30.2952	-30.1122	0.183	0	3.67151	.0087	.0047	.1067	.1192	63.44	.0000	-.0016	-.0017	.0028	.0012	.0019	6.963	25.66	.0013	.0004	50.16	.0010	.0760	-.0014	29.07	-.0090
	2018-1196	2018-10-08	10:00:00	Spanish Fork Upper	Burned	Natural	ISCO 13	0.404252	0	0.0247457	48.7105	0.119815	0.036479	0.0406951	0.415526	0.0938612	69.2581	0.0707442	0.0230723	0	0	0	0	0.13034	0.00165974	0.132	0	0	.0066	.0089	.0179	.0998	82.08	.0004	-.0007	.0010	.0001	-.0012	-.0007	1.659	19.55	-.0000	.0019	10.06	-.0003	-.0029	-.0082	20.92	.0034
	2018-1199	2018-10-08	11:00:00	Spanish Fork Upper	Burned	Natural	ISCO 14	0	0	0	0	0	0	0	0	0	0	0	0	0	0	0	0	0	0.13	0.13	0	0	-.0003	-.0009	.0272	.1297	43.77	.0001	-.0005	.0003	.0022	.0002	-.0020	5.196	24.43	.0310	.0004	11.43	.0006	.0409	-.0005	7.774	-.0097
	2018-7236	2018-10-08	12:00:00	Spanish Fork Upper	Burned	Natural	ISCO 15	0.384944	0	0.00800462	44.5882	0.142942	0.0435202	0.0401518	0.154033	0.0347937	63.3752	0.12673	0.0413313	9.06495	0.0619025	37.927	29.4491	29.5274	-29.3754	0.152	0	1.50703	.0119	.0036	.1157	.1056	56.76	-.0000	-.0006	.0008	.0041	.0016	.0024	7.879	29.18	.0017	.0031	49.84	.0010	.1121	-.0038	26.86	-.0228
	2018-1162	2018-10-08	13:00:00	Spanish Fork Upper	Burned	Natural	ISCO 16	0.379339	0	0.0107158	43.0462	0.118145	0.0359706	0.0270395	0.0205112	0.00463318	63.6446	0.0925116	0.0301715	0	0.120189	0.156075	0.121187	0.161791	-0.0407912	0.121	0.269188	0.149031	.0084	.0028	.1225	.0431	43.56	.0003	-.0010	.0003	-.0002	-.0010	.0000	5.153	46.50	.0002	.0047	33.30	.0008	-.0096	-.0026	21.92	-.0033
	2018-1360	2018-10-08	14:00:00	Spanish Fork Upper	Burned	Natural	ISCO 18	0.366907	0	0.00375145	45.5337	0.116452	0.0354552	0.0254574	0.015309	0.00345808	68.5186	0.221084	0.0721037	8.30144	0.0623232	34.6553	26.9088	26.9477	-26.6357	0.312	0	2.36651	-.0043	.0165	.2038	.1534	59.74	-.0001	-.0012	-.0005	.0067	.0096	-.0013	20.19	54.44	.0008	.0079	88.91	.0019	.5023	.0065	33.45	-.0008
	2018-1300	2018-10-08	15:00:00	Spanish Fork Upper	Burned	Natural	ISCO 19	0	0	0	0	0	0	0	0	0	0	0	0	9.72434	0.0633393	37.724	29.2914	29.2914	-29.1714	0.12	0	3.08542	.0077	.0113	.2711	.1045	84.28	.0000	-.0000	.0003	.0138	.0040	.0034	13.11	69.56	.0018	.0026	93.90	.0020	1.433	-.0011	55.32	.0095
	2018-1214	2018-10-08	16:00:00	Spanish Fork Upper	Burned	Natural	ISCO 20	0.381174	0	0.0121013	48.9573	0.124876	0.0380198	0.0448501	0.0155694	0.00351691	70.0487	0.0989127	0.0322591	8.3292	0.0631439	39.7545	30.8681	30.9096	-30.8166	0.093	0	2.07543	.0126	.0097	.0355	.1991	37.43	-.0002	-.0001	.0008	.0055	.0135	-.0011	4.227	15.44	.0012	.0022	12.72	-.0023	.0450	-.0019	8.349	-.0107
	2018-7102	2018-10-08	17:45:00	Spanish Fork Upper	Burned	Natural		0.39022	0	0.0171646	52.1216	0.125354	0.0381655	0.0279504	0.0287765	0.00650018	76.3679	0.0800229	0.0260984	0.0163509	31.0707	0.0531321	0.0412553	0.085921	-0.085921		16.0138	673.102	.0021	.0082	.0295	.0252	11.06	.0005	.0012	.0000	.0039	.0052	2.806	3.829	.0383	.0013	3.473	-.0016	.0138	.0100	3.867	-.0171	.3816
	2018-1182	2018-10-08	18:00:00	Spanish Fork Upper	Burned	Natural	ISCO 1	0	0	0	0	0	0	0	0	0	0	0	0	0.0162711	38.0067	0	0	0	0.061	0.061	6.87376	0	.0069	.0209	.1532	.2312	69.46	-.0002	-.0015	.0005	.0062	.0048	-.0001	11.11	24.39	.0007	.0053	41.48	.0017	.3004	-.0009	27.24	.0103
	2018-1085	2018-10-08	18:00:00	Spanish Fork Upper	Burned	Natural	ISCO 1	0	0	0	0	0	0	0	0	0	0	0	0	0	0	0	0	0	0.03	0.03	0	0	.0065	.0138	.1003	.1762	80.07	-.0007	-.0007	.0001	.0028	.0020	-.0013	6.561	23.63	.0011	.0035	46.27	.0010	.1840	.0046	27.49	.0030
	2018-7101	2018-10-08	19:00:00	Spanish Fork Upper	Burned	Natural	ISCO 23	0.381347	0	0.00998391	52.0795	0.114741	0.0349341	0.0386655	0.0233696	0.00527886	76.3581	0.0152334	0.00496818	0	0	0	0	0.040213	-0.040213		0	0	.0007	.0090	.1154	.0961	61.73	-.0004	-.0005	.0017	.0000	-.0019	.0017	5.012	44.76	.0003	.0020	34.74	-.0007	-.0113	.0057	22.23	-.0079
	2018-1078	2018-10-08	20:00:00	Spanish Fork Upper	Burned	Natural	ISCO 2	0.31945	0	0.0103798	55.6879	0.118495	0.0360771	0.0411745	0.0181674	0.00410376	79.6465	0.206506	0.0673492	49.0312	0.0610542	36.6347	28.4457	28.4858	-28.4588	0.027	0	2.97798	.0009	.0140	.0344	.0617	30.71	-.0003	-.0013	-.0009	.0038	-.0010	.0006	2.091	20.24	.0004	.0008	12.07	.0003	-.0173	-.0020	10.03	-.0057
	2018-1345	2018-10-08	20:00:00	Spanish Fork Upper	Burned	Natural	ISCO 2	0	0	0	0	0	0	0	0	0	0	0	0	0	0	0	0	0	0.284	0.284	0	0	.0121	.0070	.0513	.0989	55.70	-.0000	-.0006	-.0001	.0008	-.0021	-.0006	2.410	16.85	.0004	.0004	14.18	.0019	-.0035	-.0003	15.24	-.0049
	2018-1201	2018-10-08	21:00:00	Spanish Fork Upper	Burned	Natural	ISCO 3	0.419361	0	0.0104488	54.6536	0.150459	0.0458089	0.0454414	0.25946	0.0586081	76.7755	0.10293	0.0335693	49.6767	0.0620404	40.4511	31.409	31.5134	-31.3954	0.118	0	2.3115	-.0000	.0011	.0456	.2004	54.05	.0004	.0000	.0004	.0030	.0007	.0021	2.663	16.44	.0003	.0012	14.16	.0015	-.0028	-.0055	13.81	.0002
	2018-1306	2018-10-08	21:00:00	Spanish Fork Upper	Burned	Natural	ISCO 3	0.309151	0	0.00412429	52.4474	0.0985197	0.0299953	0.0330723	0.212026	0.0478935	74.8905	0.00927871	0.00302613	7.4824	0.0627945	39.4546	30.6353	30.7131	-30.7131		0	1.42325	-.0040	.0092	.2787	.2988	81.42	-.0005	-.0003	.0018	.0043	.0060	-.0026	13.46	45.80	.0009	.0065	117.6	.0003	.5922	.0034	36.81	.0084
	2018-1389	2018-10-08	23:00:00	Spanish Fork Upper	Burned	Natural	ISCO 4	0.3129	0	0.0136111	53.3676	0.122387	0.037262	0.0378186	0.0652974	0.0147497	76.4245	0.0712665	0.0232427	0	0	0	0	0.0520117	0.206988	0.259	0	0	.0067	.0056	.1137	.0766	71.64	.0004	-.0013	.0007	.0024	-.0002	.0005	5.128	33.89	.0239	.0016	58.57	.0026	.0051	.0041	32.49	-.0069
	2018-1067	2018-10-08	1 day, 0:00:00	Spanish Fork Upper	Burned	Natural	ISCO 5	0.298695	0	0.00994708	53.3187	0.137606	0.0418954	0.0354854	0.154777	0.0349618	75.8003	0.0907167	0.0295861	49.1562	0.0340927	7.35203	5.70861	5.78547	-5.73047	0.055	0.062049	2.20711	.0072	.0081	.0256	.0444	19.57	.0003	-.0013	.0007	.0005	-.0006	.0024	1.067	7.820	.0011	.0004	6.568	.0009	-.0025	-.0073	6.388	.0007
	2018-1316	2018-10-10	01:00:00	Spanish Fork Upper	Burned	Natural	ISCO 16	0.411496	0	0.0306514	57.5197	0.141258	0.0430076	0.0391849	0.342447	0.0773537	78.2902	0.0300679	0.00980627	49.052	0.0619554	45.0447	34.9758	35.0961	-34.8601	0.236	0	4.2021	.0018	.0056	.0248	.0218	5.738	.0007	.0013	.0013	.0026	.0010	1.510	3.388	.0003	-.0003	9.851	-.0017	.0288	.0003	2.770	-.0080	.6219
	2018-7096	2018-10-10	01:00:00	Spanish Fork Upper	Burned	Natural	ISCO 4	0.416477	0	0.0121611	55.989	0.143959	0.0438298	0.0285097	0.0266683	0.00602398	78.7011	0.00244076	0.000796024	0.0207932	35.2207	0	0	0.0498537	-0.0498537		15.5943	0	.0083	.0088	.0249	.0281	9.566	.0002	.0004	.0010	.0052	.0031	2.141	3.054	.0334	.0019	3.318	-.0008	.0203	.0025	2.875	-.0150	.4087
	2018-1149	2018-10-10	03:00:00	Spanish Fork Upper	Burned	Natural	ISCO 17	0.400811	0	0.00754432	57.4776	0.129007	0.0392776	0.0406472	0.340419	0.0768957	77.046	0.10445	0.0340649	0.0209465	90.4289	0	0	0.116173	-0.116173		15.485	678.059	.0043	.0125	.0157	.0083	4.415	.0006	.0008	.0006	.0029	.0015	1.862	3.750	.0014	.0001	7.126	-.0024	.0316	.0101	2.398	-.0209	.7785
	2018-7131	2018-10-10	03:00:00	Spanish Fork Upper	Burned	Natural	ISCO 5	0.429852	0	0.0148861	56.1981	0.140361	0.0427344	0.0297642	0.283858	0.0641195	78.8007	0.0272093	0.00887397	0	0	0	0	0.106854	0.104146	0.211	0	0	-.0067	.0061	.0121	.0070	6.302	.0003	.0010	.0007	-.0001	-.0005	.5196	3.777	.0000	.0010	3.013	-.0035	-.0074	.0041	1.848	-.0089	.4880
	2018-1188	2018-10-10	05:00:00	Spanish Fork Upper	Burned	Natural	ISCO 18	0.401159	0	0.0434569	56.3467	0.145155	0.0441939	0.0459688	0.377052	0.0851705	73.181	0.109502	0.0357127	0.018393	49.5508	0	0	0.129364	-0.129364		5.64933	0	-.0042	.0067	.0120	.0064	4.540	.0006	.0002	-.0003	.0029	-.0004	.9253	2.158	.0014	.0000	4.500	-.0002	.0077	.0069	2.535	-.0159	.3446
	2018-1294	2018-10-10	05:00:00	Spanish Fork Upper	Burned	Natural	ISCO 6	0.417022	0.801106	0.0160507	59.206	0.181536	0.0552704	0.0343907	0.151844	0.0342993	81.4453	0.048008	0.0156572	0	0	0	0	0.0895697	-0.0895697		0	0	.0049	.0102	.0243	.0177	6.374	.0003	.0010	-.0003	.0027	-.0016	1.449	4.531	.0150	.0007	11.90	-.0005	.0106	-.0022	3.645	-.0053	.7563
	2018-1208	2018-10-10	07:00:00	Spanish Fork Upper	Burned	Natural	ISCO 19	0.456894	0	0.0274937	45.5343	0.178522	0.054353	0.0332481	0.452307	0.10217	57.4434	0.139703	0.0455623	49.1909	0.0488999	22.2376	17.2667	17.4233	-17.4233		0	1.92786	.0034	.0066	.0070	.0116	6.024	.0008	.0014	.0004	-.0003	-.0024	.2498	1.446	.0133	-.0006	1.184	-.0018	.0026	-.0009	1.272	-.0045	.2105
	2018-1047	2018-10-10	07:00:00	Spanish Fork Upper	Burned	Natural	ISCO 7	0.404096	0	0.0183614	56.525	0.135752	0.041331	0.0479104	0.24159	0.0545716	77.8523	0.081324	0.0265228	0.0190052	52.1767	0	0	0.0959025	-0.0959025		6.49238	0	.0036	-.0033	.0146	.0065	4.743	.0002	.0008	.0004	.0025	-.0011	1.388	2.922	.0037	.0014	6.681	-.0018	.0184	.0019	3.540	-.0055	.3696
	2018-1035	2018-10-10	09:00:00	Spanish Fork Upper	Burned	Natural	ISCO 20	0.43855	0	0.033473	36.9492	0.106414	0.0323989	0.027487	0.367044	0.0829099	56.4644	0.28046	0.0914684	49.2533	0.0622542	38.6809	30.0345	30.1498	-30.1498		0	2.37416	.0065	.0016	.0089	.0059	3.877	.0006	.0009	.0006	.0014	.0000	.3794	1.428	.0040	-.0011	2.759	-.0031	.0039	-.0009	1.528	-.0132	.3187
	2018-1200	2018-10-10	09:00:00	Spanish Fork Upper	Burned	Natural	ISCO 8	0.39768	0	0.00550979	57.3834	0.124485	0.0379007	0.0290611	0.246438	0.0556668	80.0428	0.0308182	0.010051	0.0184395	49.6547	0	0	0.0935676	-0.0935676		5.5382	0	.0004	.0036	.0110	.0061	3.976	.0002	.0014	.0019	.0022	-.0009	.6417	1.459	.0023	.0007	2.791	-.0016	.0210	-.0051	1.686	-.0136	.2702
	2018-7000	2018-10-10	11:00:00	Spanish Fork Upper	Burned	Natural	ISCO 9	0.406982	0	0.0179057	58.5511	0.171226	0.0521315	0.0485816	0.29691	0.0670677	81.7398	0.0755023	0.0246241	0.0176766	45.7528	0	0	0.119199	0.0998007	0.219	5.2426	0	.0019	-.0066	.0103	.0096	4.298	.0002	.0006	.0006	.0029	.0002	.6159	1.487	.0024	.0004	2.917	-.0006	.0115	.0036	1.706	-.0142	.3539
	2018-1007	2018-10-10	11:00:00	Spanish Fork Upper	Burned	Natural	ISCO 21	0.438508	0	0.0230979	37.3416	0.115404	0.0351358	0.0480463	0	0	55.0929	0.118743	0.0387264	0	0	0	0	0.0351358	0.353864	0.389	0	0	-.0000	.0005	.0327	.0108	8.340	.0012	.0014	.0002	.0025	-.0002	1.853	5.017	.0002	.0016	14.55	-.0005	.0489	-.0029	3.936	-.0138	.8442
	2018-7178	2018-10-10	12:00:00	Spanish Fork Upper	Burned	Natural		0.395176	0	0.00612199	44.2177	0.122493	0.0372942	0.0211826	1.06723	0.241073	100.338	0.203229	0.0662806	0.0203531	47.3087	0	0	0.278367	-0.278367		7.89112	0	.0008	.0061	.0805	.0651	43.99	.0002	.0010	.0009	.0005	.0018	5.672	21.79	.0006	.0044	40.20	-.0026	.0538	.0040	23.51	-.0025	3.690
	2018-1221	2018-10-10	13:00:00	Spanish Fork Upper	Burned	Natural	ISCO 10	0.0158352	99.5671	0.13536	0.0206514	0.235955	0.071839	68.6289	0.0398319	0.00899745	0	0	0	0	0	0	0	0.0808364	-0.0808364		0	0	-.0040	.0024	.0042	.0078	4.583	.0010	.0001	.0006	.0012	-.0027	.4119	1.974	.0139	-.0000	.9139	-.0015	.0061	.0000	.5212	-.0204	.7384
	2018-1321	2018-10-10	15:00:00	Spanish Fork Upper	Burned	Natural	ISCO 11	0.410882	0	0.0204373	59.4897	0.132973	0.040485	0.0451458	0.331646	0.0749139	83.5512	0.0417779	0.0136253	0	0	0	0	0.115399	0.115601	0.231	0	0	.0004	-.0002	.0074	.0039	8.311	.0003	.0006	.0014	-.0001	-.0019	.3706	2.693	.0027	.0001	3.213	-.0015	.0183	.0005	4.826	-.0161	.4060
	2018-1278	2018-10-10	17:00:00	Spanish Fork Upper	Burned	Natural	ISCO 12	0.413122	0	0.038946	59.563	0.14441	0.043967	0.0439712	0.150306	0.0339519	83.8003	0.0319104	0.0104072	0	0	0	0	0.077919	-0.077919		0	0	-.0032	.0044	.0194	.0219	6.964	.0009	.0011	.0006	.0018	.0018	2.067	5.458	.0091	-.0017	9.747	-.0006	.0541	-.0034	3.843	-.0078	.9620
	2018-1302	2018-10-10	19:00:00	Spanish Fork Upper	Burned	Natural	ISCO 13	0.411059	0	0.041786	59.2938	0.145413	0.0442724	0.0470315	0.381727	0.0862265	83.3652	0.119123	0.0388503	8.40555	0.0593254	31.7342	24.6406	24.7711	-24.7711		0	2.6207	.0091	.0063	.0187	.0095	12.01	.0006	.0011	.0004	.0006	-.0010	1.255	4.647	.0054	-.0002	6.385	-.0024	.1086	.0073	7.440	-.0150	.5090
	2018-1401	2018-10-10	21:00:00	Spanish Fork Upper	Burned	Natural	ISCO 1	0.381811	0	0.00903109	52.7866	0.136189	0.041464	0.0348941	0.0153462	0.00346649	76.3862	0.0602499	0.0196497	0.0176038	46.513	0	0	0.0449305	0.288069	0.333	5.91626	0	.0014	.0067	.0117	.0060	4.289	.0004	.0012	.0002	.0019	-.0005	.7305	1.737	.0006	-.0010	3.377	-.0013	.0073	.0032	2.008	-.0109	.3763
	2018-7057	2018-10-10	21:00:00	Spanish Fork Upper	Burned	Natural	ISCO 2	0.388111	0	0.012847	52.9738	0.123206	0.0375113	0.0263923	0.0116073	0.00262192	75.8598	0.0374282	0.0122067	0	0	0	0	0.0401333	0.268867	0.309	0	0	.0050	.0051	.0039	.0141	5.841	.0004	.0008	.0012	.0000	-.0011	.1515	1.684	.0015	.0010	.9166	-.0016	-.0004	.0091	1.809	-.0196	.3039
	2018-7135	2018-10-10	21:00:00	Spanish Fork Upper	Burned	Natural	ISCO 14	0.407257	0	0.0373303	59.2979	0.150938	0.0459546	0.0326168	0.363839	0.0821858	82.9638	0.0380455	0.0124081	0	0	0	0	0.12814	0.0868596	0.215	0	0	.0004	.0019	.0078	.0150	5.572	.0002	.0007	.0004	.0003	.0003	.2803	2.307	.0003	-.0002	1.579	-.0034	-.0005	.0076	1.307	-.0043	.3358
	2018-1197	2018-10-10	23:00:00	Spanish Fork Upper	Burned	Natural	ISCO 15	0.411855	0	0.0191715	58.6682	0.132067	0.040209	0.0428765	0.0867263	0.0195902	80.5772	0.0386724	0.0126125	0.0180487	47.4601	0	0	0.0597992	-0.0597992		5.52324	0	.0039	-.0037	.0106	.0069	4.699	.0004	.0019	.0009	.0025	.0010	.7911	1.873	.0031	.0008	3.872	-.0024	.0057	.0059	2.168	-.0116	.3338
	2018-7088	2018-10-10	23:00:00	Spanish Fork Upper	Burned	Natural	ISCO 3	0.410111	0	0.0146467	53.9786	0.138512	0.0421714	0.0248821	0	0	76.4252	0.0396791	0.0129408	0	0	0	0	0.0421714	0.257829	0.3	0	0	.0053	-.0001	.0111	.0069	3.606	.0008	.0015	.0008	.0010	-.0013	.6221	2.448	.0085	.0005	5.272	-.0023	.0004	.0059	2.696	-.0168	.3978
	2018-7173	2018-10-12	16:30:00	Spanish Fork Upper	Burned	Natural		0.392575	0	0.0269736	44.6244	0.0987497	0.0300654	0.0336076	1.4964	0.338015	133.683	0.219336	0.0715338	0	0	0	0	0.368081	-0.368081		0	0	.0009	.0110	.2222	.1820	61.40	-.0002	.0014	.0017	.0019	.0055	13.20	41.11	.0081	.0045	96.43	-.0021	.5750	.0136	32.29	-.0069	6.962
	2018-7113	2018-10-16	17:45:00	Spanish Fork Upper	Burned	Natural		0.381845	0	0.0138734	41.7203	0.13519	0.0411601	0.0306512	1.70251	0.384573	147.298	0.0223183	0.00727882	49.7253	0.0694153	61.1518	47.4824	47.9081	-47.9081		0	8.02091	-.0031	.0068	.1253	.1640	80.54	-.0006	.0003	.0013	.0007	.0030	10.86	35.25	.0032	.0021	53.66	-.0002	1.008	.0039	51.69	-.0124	4.062
	2018-7204	2018-10-16	17:45:00	Spanish Fork Upper	Burned	Natural		0.401269	0	0.022412	41.464	0.00304093	0.000925843	0.0356691	1.78069	0.402231	147.071	0.028083	0.00915892	0	0	0	0	0.403157	-0.403157		0	0	.0024	-.0001	.0909	.1700	52.55	.0003	.0008	.0012	-.0002	.0016	6.623	26.49	.0032	.0004	47.54	-.0018	.0539	.0033	26.39	-.0119	4.195
	2018-7035	2018-10-19	16:15:00	Spanish Fork Upper	Burned	Natural		0.389906	0	0.0453257	46.8478	0.140016	0.0426294	0.0285177	2.1121	0.477093	137.283	0.0441902	0.0144121	0.0173261	39.1816	0	0	0.519723	-0.210723	0.309	12.8346	0	.0133	.0080	.1460	.0829	74.86	.0002	.0017	.0011	.0026	.0142	20.13	27.21	.0019	.0076	31.03	-.0006	.1953	.0040	30.05	-.0117	3.633
[truncated: 42 more columns]
